# Supplementary material for: Collecting Kinematic Data on a Ski Track with Optoelectronic Stereophotogrammetry: A Methodological Study Assessing the Feasibility of Bringing the Biomechanics Lab to the Field
Source: PLoS One. 2016 Aug 25;11(8):e0161757. doi: 10.1371/journal.pone.0161757 (PMC4999283; doi:10.1371/journal.pone.0161757)
Supplement: S1 Table — AbsDiff: absolute difference between the stereophotogrammetrically reconstructed and the manufacturer-specified distances. (XLSX) [file pone.0161757.s001.xlsx]

## Sheet: Static Measurement
Frame	Distance a [m]	AbsDiff [m]	Distance b [m]	AbsDiff [m]	Distance c [m]	AbsDiff [m]
1	0.389855	0.000145	0.259903	9.7e-05	0.129953	4.7e-05
2	0.39017	0.00017	0.260217	0.000217	0.129956	4.4e-05
3	0.389952	4.8e-05	0.259948	5.2e-05	0.130005	5e-06
4	0.389841	0.000159	0.260053	5.3e-05	0.129789	0.000211
5	0.389827	0.000173	0.259915	8.5e-05	0.129915	8.5e-05
6	0.389918	8.2e-05	0.260097	9.7e-05	0.129823	0.000177
7	0.389864	0.000136	0.260076	7.6e-05	0.12979	0.00021
8	0.389828	0.000172	0.260036	3.6e-05	0.129794	0.000206
9	0.389968	3.2e-05	0.260015	1.5e-05	0.129955	4.5e-05
10	0.389951	4.9e-05	0.260029	2.9e-05	0.129923	7.7e-05
11	0.389899	0.000101	0.260031	3.1e-05	0.12987	0.00013
12	0.389742	0.000258	0.259841	0.000159	0.129903	9.7e-05
13	0.389749	0.000251	0.26002	2e-05	0.129731	0.000269
14	0.389769	0.000231	0.259844	0.000156	0.129928	7.2e-05
15	0.389765	0.000235	0.259866	0.000134	0.129903	9.7e-05
16	0.389868	0.000132	0.260117	0.000117	0.129754	0.000246
17	0.389701	0.000299	0.259956	4.4e-05	0.129747	0.000253
18	0.389787	0.000213	0.26007	7e-05	0.129719	0.000281
19	0.389773	0.000227	0.259832	0.000168	0.129943	5.7e-05
20	0.389903	9.7e-05	0.260135	0.000135	0.129769	0.000231
21	0.389791	0.000209	0.25994	6e-05	0.129852	0.000148
22	0.38993	7e-05	0.260169	0.000169	0.129765	0.000235
23	0.389741	0.000259	0.259973	2.7e-05	0.129771	0.000229
24	0.389576	0.000424	0.259832	0.000168	0.129747	0.000253
25	0.389662	0.000338	0.259992	8e-06	0.129673	0.000327
26	0.38983	0.00017	0.260149	0.000149	0.129684	0.000316
27	0.389782	0.000218	0.260051	5.1e-05	0.129734	0.000266
28	0.389714	0.000286	0.259968	3.2e-05	0.12975	0.00025
29	0.38974	0.00026	0.260038	3.8e-05	0.129706	0.000294
30	0.389682	0.000318	0.260021	2.1e-05	0.129664	0.000336
31	0.389818	0.000182	0.260212	0.000212	0.12961	0.00039
32	0.389464	0.000536	0.2599	0.0001	0.129566	0.000434
33	0.389741	0.000259	0.259921	7.9e-05	0.129822	0.000178
34	0.389827	0.000173	0.259995	5e-06	0.129835	0.000165
35	0.389739	0.000261	0.26002	2e-05	0.129723	0.000277
36	0.389827	0.000173	0.260017	1.7e-05	0.129813	0.000187
37	0.389791	0.000209	0.260021	2.1e-05	0.129774	0.000226
38	0.389593	0.000407	0.260024	2.4e-05	0.129573	0.000427
39	0.389674	0.000326	0.259961	3.9e-05	0.129716	0.000284
40	0.389588	0.000412	0.259937	6.3e-05	0.129653	0.000347
41	0.389831	0.000169	0.260095	9.5e-05	0.129739	0.000261
42	0.389884	0.000116	0.260154	0.000154	0.129733	0.000267
43	0.389666	0.000334	0.259889	0.000111	0.129781	0.000219
44	0.389745	0.000255	0.260097	9.7e-05	0.129652	0.000348
45	0.389522	0.000478	0.25981	0.00019	0.129713	0.000287
46	0.389944	5.6e-05	0.260108	0.000108	0.129839	0.000161
47	0.389618	0.000382	0.259768	0.000232	0.129852	0.000148
48	0.389676	0.000324	0.26006	6e-05	0.129617	0.000383
49	0.38951	0.00049	0.259907	9.3e-05	0.129605	0.000395
50	0.389875	0.000125	0.260005	5e-06	0.129872	0.000128
51	0.389678	0.000322	0.260071	7.1e-05	0.129609	0.000391
52	0.389673	0.000327	0.25997	3e-05	0.129705	0.000295
53	0.38983	0.00017	0.260069	6.9e-05	0.129762	0.000238
54	0.389718	0.000282	0.260067	6.7e-05	0.129652	0.000348
55	0.389565	0.000435	0.259803	0.000197	0.129764	0.000236
56	0.389783	0.000217	0.260107	0.000107	0.12968	0.00032
57	0.389837	0.000163	0.260034	3.4e-05	0.129806	0.000194
58	0.389604	0.000396	0.259979	2.1e-05	0.129627	0.000373
59	0.389766	0.000234	0.259982	1.8e-05	0.129785	0.000215
60	0.389486	0.000514	0.259841	0.000159	0.12965	0.00035
61	0.389639	0.000361	0.259973	2.7e-05	0.129669	0.000331
62	0.389773	0.000227	0.260122	0.000122	0.129653	0.000347
63	0.389796	0.000204	0.260081	8.1e-05	0.129716	0.000284
64	0.389516	0.000484	0.25996	4e-05	0.129558	0.000442
65	0.389669	0.000331	0.259925	7.5e-05	0.129746	0.000254
66	0.38968	0.00032	0.260095	9.5e-05	0.129587	0.000413
67	0.389737	0.000263	0.260076	7.6e-05	0.129662	0.000338
68	0.38974	0.00026	0.260098	9.8e-05	0.129643	0.000357
69	0.389381	0.000619	0.259638	0.000362	0.129744	0.000256
70	0.389697	0.000303	0.260021	2.1e-05	0.129678	0.000322
71	0.389719	0.000281	0.260023	2.3e-05	0.129696	0.000304
72	0.389466	0.000534	0.25979	0.00021	0.129678	0.000322
73	0.38966	0.00034	0.259839	0.000161	0.129823	0.000177
74	0.389719	0.000281	0.259872	0.000128	0.129848	0.000152
75	0.389785	0.000215	0.260245	0.000245	0.129543	0.000457
76	0.389752	0.000248	0.259947	5.3e-05	0.129808	0.000192
77	0.389625	0.000375	0.259933	6.7e-05	0.129695	0.000305
78	0.389458	0.000542	0.259773	0.000227	0.129686	0.000314
79	0.389523	0.000477	0.259815	0.000185	0.12971	0.00029
80	0.389799	0.000201	0.26005	5e-05	0.129754	0.000246
81	0.389484	0.000516	0.259779	0.000221	0.129707	0.000293
82	0.389538	0.000462	0.259828	0.000172	0.129713	0.000287
83	0.389637	0.000363	0.259805	0.000195	0.129834	0.000166
84	0.389829	0.000171	0.260068	6.8e-05	0.129763	0.000237
85	0.389686	0.000314	0.259954	4.6e-05	0.129733	0.000267
86	0.38969	0.00031	0.259915	8.5e-05	0.129777	0.000223
87	0.389681	0.000319	0.259874	0.000126	0.129808	0.000192
88	0.389685	0.000315	0.259959	4.1e-05	0.129727	0.000273
89	0.389755	0.000245	0.260055	5.5e-05	0.129701	0.000299
90	0.389731	0.000269	0.25996	4e-05	0.129774	0.000226
91	0.389818	0.000182	0.259917	8.3e-05	0.129907	9.3e-05
92	0.389756	0.000244	0.260071	7.1e-05	0.129687	0.000313
93	0.389653	0.000347	0.259806	0.000194	0.12985	0.00015
94	0.389668	0.000332	0.259936	6.4e-05	0.129734	0.000266
95	0.389526	0.000474	0.259731	0.000269	0.129797	0.000203
96	0.389542	0.000458	0.259815	0.000185	0.129728	0.000272
97	0.389752	0.000248	0.260013	1.3e-05	0.129741	0.000259
98	0.389731	0.000269	0.259879	0.000121	0.129854	0.000146
99	0.389739	0.000261	0.259818	0.000182	0.129922	7.8e-05
100	0.389627	0.000373	0.259926	7.4e-05	0.129702	0.000298
101	0.389562	0.000438	0.259846	0.000154	0.129718	0.000282
102	0.389474	0.000526	0.259644	0.000356	0.129832	0.000168
103	0.38953	0.00047	0.259673	0.000327	0.129858	0.000142
104	0.389546	0.000454	0.259839	0.000161	0.129708	0.000292
105	0.389848	0.000152	0.259839	0.000161	0.130011	1.1e-05
106	0.389557	0.000443	0.259803	0.000197	0.129757	0.000243
107	0.389372	0.000628	0.259572	0.000428	0.1298	0.0002
108	0.389622	0.000378	0.259839	0.000161	0.129784	0.000216
109	0.389441	0.000559	0.259664	0.000336	0.129779	0.000221
110	0.3896	0.0004	0.259738	0.000262	0.129863	0.000137
111	0.389624	0.000376	0.25986	0.00014	0.129766	0.000234
112	0.389641	0.000359	0.259704	0.000296	0.129938	6.2e-05
113	0.389815	0.000185	0.259951	4.9e-05	0.129865	0.000135
114	0.389721	0.000279	0.260046	4.6e-05	0.129677	0.000323
115	0.389869	0.000131	0.260015	1.5e-05	0.129857	0.000143
116	0.389584	0.000416	0.259738	0.000262	0.129847	0.000153
117	0.389608	0.000392	0.259798	0.000202	0.129812	0.000188
118	0.389413	0.000587	0.259599	0.000401	0.129815	0.000185
119	0.38972	0.00028	0.259861	0.000139	0.12986	0.00014
120	0.389618	0.000382	0.259707	0.000293	0.129913	8.7e-05
121	0.389766	0.000234	0.259909	9.1e-05	0.129858	0.000142
122	0.389755	0.000245	0.259832	0.000168	0.129924	7.6e-05
123	0.389603	0.000397	0.259772	0.000228	0.129832	0.000168
124	0.39005	5e-05	0.260151	0.000151	0.129901	9.9e-05
125	0.389672	0.000328	0.259794	0.000206	0.129881	0.000119
126	0.389385	0.000615	0.259412	0.000588	0.129975	2.5e-05
127	0.389517	0.000483	0.259695	0.000305	0.129823	0.000177
128	0.389573	0.000427	0.259596	0.000404	0.129978	2.2e-05
129	0.389741	0.000259	0.259914	8.6e-05	0.129828	0.000172
130	0.389473	0.000527	0.259523	0.000477	0.129952	4.8e-05
131	0.389668	0.000332	0.259735	0.000265	0.129934	6.6e-05
132	0.389774	0.000226	0.259836	0.000164	0.12994	6e-05
133	0.389395	0.000605	0.259619	0.000381	0.129777	0.000223
134	0.389635	0.000365	0.259762	0.000238	0.129874	0.000126
135	0.389674	0.000326	0.259937	6.3e-05	0.129739	0.000261
136	0.389525	0.000475	0.259526	0.000474	0.13	0
137	0.389412	0.000588	0.259561	0.000439	0.129853	0.000147
138	0.389759	0.000241	0.259888	0.000112	0.129872	0.000128
139	0.389182	0.000818	0.259366	0.000634	0.129818	0.000182
140	0.389636	0.000364	0.259663	0.000337	0.129975	2.5e-05
141	0.389813	0.000187	0.259836	0.000164	0.12998	2e-05
142	0.389635	0.000365	0.259696	0.000304	0.129941	5.9e-05
143	0.389732	0.000268	0.259876	0.000124	0.129858	0.000142
144	0.389568	0.000432	0.25974	0.00026	0.129829	0.000171
145	0.39	0	0.260232	0.000232	0.12977	0.00023
146	0.390001	1e-06	0.260135	0.000135	0.129868	0.000132
147	0.389867	0.000133	0.260007	7e-06	0.129862	0.000138
148	0.389654	0.000346	0.259596	0.000404	0.13006	6e-05
149	0.389784	0.000216	0.259941	5.9e-05	0.129846	0.000154
150	0.389911	8.9e-05	0.259923	7.7e-05	0.12999	1e-05
151	0.389825	0.000175	0.259907	9.3e-05	0.129921	7.9e-05
152	0.389771	0.000229	0.259865	0.000135	0.129909	9.1e-05
153	0.390196	0.000196	0.260147	0.000147	0.13005	5e-05
154	0.390081	8.1e-05	0.260202	0.000202	0.129881	0.000119
155	0.389993	7e-06	0.260078	7.8e-05	0.129916	8.4e-05
156	0.389787	0.000213	0.259867	0.000133	0.129921	7.9e-05
157	0.389747	0.000253	0.25985	0.00015	0.129898	0.000102
158	0.39005	5e-05	0.26008	8e-05	0.129972	2.8e-05
159	0.390043	4.3e-05	0.259968	3.2e-05	0.130076	7.6e-05
160	0.389779	0.000221	0.259968	3.2e-05	0.129813	0.000187
161	0.389735	0.000265	0.260044	4.4e-05	0.129692	0.000308
162	0.389897	0.000103	0.260005	5e-06	0.129895	0.000105
163	0.389763	0.000237	0.259945	5.5e-05	0.12982	0.00018
164	0.389885	0.000115	0.259991	9e-06	0.129896	0.000104
165	0.389864	0.000136	0.260116	0.000116	0.12975	0.00025
166	0.389703	0.000297	0.26004	4e-05	0.129664	0.000336
167	0.390025	2.5e-05	0.259997	3e-06	0.130031	3.1e-05
168	0.389933	6.7e-05	0.260002	2e-06	0.129933	6.7e-05
169	0.3899	0.0001	0.260011	1.1e-05	0.129891	0.000109
170	0.389837	0.000163	0.260069	6.9e-05	0.12977	0.00023
171	0.389827	0.000173	0.26005	5e-05	0.12978	0.00022
172	0.38986	0.00014	0.260025	2.5e-05	0.129836	0.000164
173	0.390026	2.6e-05	0.260071	7.1e-05	0.129957	4.3e-05
174	0.390003	3e-06	0.259971	2.9e-05	0.130033	3.3e-05
175	0.389956	4.4e-05	0.259978	2.2e-05	0.129981	1.9e-05
176	0.389704	0.000296	0.260054	5.4e-05	0.129651	0.000349
177	0.389908	9.2e-05	0.260085	8.5e-05	0.129824	0.000176
178	0.389807	0.000193	0.259868	0.000132	0.129942	5.8e-05
179	0.38987	0.00013	0.259974	2.6e-05	0.129899	0.000101
180	0.389876	0.000124	0.26022	0.00022	0.129657	0.000343
181	0.389884	0.000116	0.26	0	0.129885	0.000115
182	0.389774	0.000226	0.260119	0.000119	0.129656	0.000344
183	0.389733	0.000267	0.259957	4.3e-05	0.129778	0.000222
184	0.389778	0.000222	0.259888	0.000112	0.129891	0.000109
185	0.389785	0.000215	0.260061	6.1e-05	0.129726	0.000274
186	0.389797	0.000203	0.26003	3e-05	0.129768	0.000232
187	0.389902	9.8e-05	0.260093	9.3e-05	0.12981	0.00019
188	0.389871	0.000129	0.260012	1.2e-05	0.12986	0.00014
189	0.389676	0.000324	0.259923	7.7e-05	0.129755	0.000245
190	0.389743	0.000257	0.260104	0.000104	0.129641	0.000359
191	0.389696	0.000304	0.259999	1e-06	0.129698	0.000302
192	0.389762	0.000238	0.259858	0.000142	0.129906	9.4e-05
193	0.38982	0.00018	0.259907	9.3e-05	0.129915	8.5e-05
194	0.389764	0.000236	0.260042	4.2e-05	0.129723	0.000277
195	0.389807	0.000193	0.260031	3.1e-05	0.129778	0.000222
196	0.389682	0.000318	0.259967	3.3e-05	0.129716	0.000284
197	0.389899	0.000101	0.260117	0.000117	0.129784	0.000216
198	0.389569	0.000431	0.259958	4.2e-05	0.129613	0.000387
199	0.389773	0.000227	0.260136	0.000136	0.129639	0.000361
200	0.389641	0.000359	0.260014	1.4e-05	0.12963	0.00037
201	0.389865	0.000135	0.260013	1.3e-05	0.129854	0.000146
202	0.389719	0.000281	0.25996	4e-05	0.129762	0.000238
203	0.389733	0.000267	0.260058	5.8e-05	0.129677	0.000323
204	0.389696	0.000304	0.260015	1.5e-05	0.129684	0.000316
205	0.389568	0.000432	0.259869	0.000131	0.129702	0.000298
206	0.389818	0.000182	0.26006	6e-05	0.12976	0.00024
207	0.389666	0.000334	0.260004	4e-06	0.129664	0.000336
208	0.389762	0.000238	0.260012	1.2e-05	0.129752	0.000248
209	0.389587	0.000413	0.259985	1.5e-05	0.129604	0.000396
210	0.389848	0.000152	0.260134	0.000134	0.129717	0.000283
211	0.389782	0.000218	0.260087	8.7e-05	0.129698	0.000302
212	0.389729	0.000271	0.259996	4e-06	0.129736	0.000264
213	0.389733	0.000267	0.259972	2.8e-05	0.129763	0.000237
214	0.389717	0.000283	0.260039	3.9e-05	0.12968	0.00032
215	0.389704	0.000296	0.259994	6e-06	0.129712	0.000288
216	0.389813	0.000187	0.260144	0.000144	0.129672	0.000328
217	0.389515	0.000485	0.259982	1.8e-05	0.129535	0.000465
218	0.389694	0.000306	0.260082	8.2e-05	0.129614	0.000386
219	0.3897	0.0003	0.260132	0.000132	0.129569	0.000431
220	0.389532	0.000468	0.259937	6.3e-05	0.129598	0.000402
221	0.389529	0.000471	0.259927	7.3e-05	0.129604	0.000396
222	0.389536	0.000464	0.259951	4.9e-05	0.129586	0.000414
223	0.389505	0.000495	0.259873	0.000127	0.129633	0.000367
224	0.389409	0.000591	0.259867	0.000133	0.129544	0.000456
225	0.389539	0.000461	0.260041	4.1e-05	0.129499	0.000501
226	0.389607	0.000393	0.259852	0.000148	0.129756	0.000244
227	0.38954	0.00046	0.260001	1e-06	0.129541	0.000459
228	0.389495	0.000505	0.259927	7.3e-05	0.129572	0.000428
229	0.389571	0.000429	0.259911	8.9e-05	0.129662	0.000338
230	0.389538	0.000462	0.260056	5.6e-05	0.129483	0.000517
231	0.389413	0.000587	0.259951	4.9e-05	0.129463	0.000537
232	0.389545	0.000455	0.25996	4e-05	0.129587	0.000413
233	0.389652	0.000348	0.260058	5.8e-05	0.129596	0.000404
234	0.389393	0.000607	0.259831	0.000169	0.129563	0.000437
235	0.389634	0.000366	0.260034	3.4e-05	0.129602	0.000398
236	0.389182	0.000818	0.259632	0.000368	0.129551	0.000449
237	0.38941	0.00059	0.259868	0.000132	0.129544	0.000456
238	0.389731	0.000269	0.260073	7.3e-05	0.129659	0.000341
239	0.389481	0.000519	0.259847	0.000153	0.129637	0.000363
240	0.389525	0.000475	0.259981	1.9e-05	0.129547	0.000453
241	0.389432	0.000568	0.259839	0.000161	0.129595	0.000405
242	0.389468	0.000532	0.25985	0.00015	0.12962	0.00038
243	0.389563	0.000437	0.259971	2.9e-05	0.129594	0.000406
244	0.389512	0.000488	0.259956	4.4e-05	0.129558	0.000442
245	0.389603	0.000397	0.259954	4.6e-05	0.129652	0.000348
246	0.389372	0.000628	0.259657	0.000343	0.129716	0.000284
247	0.389546	0.000454	0.259903	9.7e-05	0.129644	0.000356
248	0.389564	0.000436	0.259932	6.8e-05	0.129634	0.000366
249	0.389374	0.000626	0.259785	0.000215	0.129592	0.000408
250	0.389003	0.000997	0.259443	0.000557	0.129564	0.000436
251	0.389502	0.000498	0.259783	0.000217	0.129721	0.000279
252	0.389498	0.000502	0.259822	0.000178	0.129678	0.000322
253	0.38946	0.00054	0.259814	0.000186	0.129649	0.000351
254	0.389482	0.000518	0.259875	0.000125	0.129609	0.000391
255	0.389291	0.000709	0.259702	0.000298	0.129591	0.000409
256	0.389379	0.000621	0.259779	0.000221	0.129601	0.000399
257	0.389639	0.000361	0.259981	1.9e-05	0.129661	0.000339
258	0.389394	0.000606	0.259933	6.7e-05	0.129463	0.000537
259	0.38944	0.00056	0.25984	0.00016	0.129602	0.000398
260	0.389625	0.000375	0.259926	7.4e-05	0.129703	0.000297
261	0.389632	0.000368	0.260012	1.2e-05	0.129624	0.000376
262	0.389603	0.000397	0.259917	8.3e-05	0.129689	0.000311
263	0.38937	0.00063	0.259869	0.000131	0.129503	0.000497
264	0.38947	0.00053	0.259851	0.000149	0.129621	0.000379
265	0.389664	0.000336	0.26002	2e-05	0.129645	0.000355
266	0.389594	0.000406	0.26006	6e-05	0.129536	0.000464
267	0.389548	0.000452	0.259973	2.7e-05	0.129579	0.000421
268	0.38965	0.00035	0.259983	1.7e-05	0.129673	0.000327
269	0.389553	0.000447	0.260028	2.8e-05	0.129529	0.000471
270	0.38969	0.00031	0.259976	2.4e-05	0.129716	0.000284
271	0.389415	0.000585	0.259852	0.000148	0.129565	0.000435
272	0.38978	0.00022	0.260108	0.000108	0.129674	0.000326
273	0.389483	0.000517	0.259842	0.000158	0.129643	0.000357
274	0.389704	0.000296	0.260141	0.000141	0.129568	0.000432
275	0.389546	0.000454	0.259906	9.4e-05	0.129642	0.000358
276	0.389646	0.000354	0.260029	2.9e-05	0.129619	0.000381
277	0.389494	0.000506	0.259765	0.000235	0.129731	0.000269
278	0.389644	0.000356	0.260053	5.3e-05	0.129593	0.000407
279	0.389581	0.000419	0.260003	3e-06	0.129579	0.000421
280	0.389694	0.000306	0.25993	7e-05	0.129766	0.000234
281	0.389432	0.000568	0.259732	0.000268	0.129703	0.000297
282	0.389723	0.000277	0.259878	0.000122	0.129847	0.000153
283	0.389639	0.000361	0.259942	5.8e-05	0.129699	0.000301
284	0.389552	0.000448	0.25994	6e-05	0.129615	0.000385
285	0.389656	0.000344	0.259952	4.8e-05	0.129706	0.000294
286	0.389433	0.000567	0.259841	0.000159	0.129593	0.000407
287	0.389475	0.000525	0.259883	0.000117	0.129594	0.000406
288	0.389741	0.000259	0.260072	7.2e-05	0.129671	0.000329
289	0.389623	0.000377	0.259851	0.000149	0.129777	0.000223
290	0.389352	0.000648	0.259817	0.000183	0.129537	0.000463
291	0.389639	0.000361	0.25993	7e-05	0.129713	0.000287
292	0.389428	0.000572	0.259896	0.000104	0.129535	0.000465
293	0.389536	0.000464	0.259968	3.2e-05	0.129572	0.000428
294	0.389636	0.000364	0.260001	1e-06	0.129638	0.000362
295	0.389632	0.000368	0.259967	3.3e-05	0.129669	0.000331
296	0.389706	0.000294	0.25992	8e-05	0.12979	0.00021
297	0.389699	0.000301	0.26009	9e-05	0.129611	0.000389
298	0.389609	0.000391	0.259967	3.3e-05	0.129645	0.000355
299	0.389449	0.000551	0.259935	6.5e-05	0.129515	0.000485
300	0.389391	0.000609	0.259627	0.000373	0.129767	0.000233
301	0.389477	0.000523	0.259748	0.000252	0.129731	0.000269
302	0.389683	0.000317	0.260092	9.2e-05	0.129593	0.000407
303	0.389906	9.4e-05	0.260031	3.1e-05	0.129878	0.000122
304	0.389623	0.000377	0.259868	0.000132	0.129757	0.000243
305	0.389652	0.000348	0.259984	1.6e-05	0.129669	0.000331
306	0.389506	0.000494	0.260002	2e-06	0.129508	0.000492
307	0.389418	0.000582	0.259729	0.000271	0.129693	0.000307
308	0.389751	0.000249	0.260101	0.000101	0.129653	0.000347
309	0.389694	0.000306	0.259992	8e-06	0.129705	0.000295
310	0.389333	0.000667	0.259695	0.000305	0.129639	0.000361
311	0.389788	0.000212	0.259967	3.3e-05	0.129824	0.000176
312	0.3894	0.0006	0.259672	0.000328	0.12973	0.00027
313	0.389662	0.000338	0.259898	0.000102	0.129766	0.000234
314	0.389564	0.000436	0.259937	6.3e-05	0.129628	0.000372
315	0.389456	0.000544	0.259741	0.000259	0.129717	0.000283
316	0.389623	0.000377	0.259895	0.000105	0.12973	0.00027
317	0.38953	0.00047	0.259719	0.000281	0.129813	0.000187
318	0.389712	0.000288	0.26004	4e-05	0.129674	0.000326
319	0.38965	0.00035	0.259894	0.000106	0.129758	0.000242
320	0.389623	0.000377	0.259933	6.7e-05	0.129692	0.000308
321	0.389623	0.000377	0.259937	6.3e-05	0.129688	0.000312
322	0.389713	0.000287	0.25997	3e-05	0.129745	0.000255
323	0.389558	0.000442	0.25981	0.00019	0.129749	0.000251
324	0.389616	0.000384	0.259917	8.3e-05	0.129702	0.000298
325	0.389632	0.000368	0.259881	0.000119	0.129754	0.000246
326	0.389723	0.000277	0.259946	5.4e-05	0.129779	0.000221
327	0.38971	0.00029	0.259933	6.7e-05	0.129779	0.000221
328	0.389703	0.000297	0.260036	3.6e-05	0.129668	0.000332
329	0.389548	0.000452	0.259693	0.000307	0.129857	0.000143
330	0.389456	0.000544	0.259717	0.000283	0.129742	0.000258
331	0.389592	0.000408	0.25983	0.00017	0.129765	0.000235
332	0.38966	0.00034	0.25994	6e-05	0.129722	0.000278
333	0.389854	0.000146	0.260001	1e-06	0.129853	0.000147
334	0.389812	0.000188	0.260059	5.9e-05	0.129755	0.000245
335	0.389591	0.000409	0.259814	0.000186	0.129779	0.000221
336	0.389608	0.000392	0.259837	0.000163	0.129773	0.000227
337	0.389719	0.000281	0.259868	0.000132	0.129852	0.000148
338	0.389756	0.000244	0.259968	3.2e-05	0.12979	0.00021
339	0.389754	0.000246	0.259968	3.2e-05	0.129788	0.000212
340	0.389774	0.000226	0.259953	4.7e-05	0.129823	0.000177
341	0.389933	6.7e-05	0.26004	4e-05	0.129894	0.000106
342	0.389763	0.000237	0.259921	7.9e-05	0.129844	0.000156
343	0.38972	0.00028	0.259917	8.3e-05	0.129805	0.000195
344	0.389778	0.000222	0.259948	5.2e-05	0.129832	0.000168
345	0.389662	0.000338	0.259816	0.000184	0.129847	0.000153
346	0.389823	0.000177	0.260046	4.6e-05	0.129778	0.000222
347	0.389649	0.000351	0.259859	0.000141	0.129791	0.000209
348	0.389836	0.000164	0.260073	7.3e-05	0.129763	0.000237
349	0.389925	7.5e-05	0.259946	5.4e-05	0.12998	2e-05
350	0.389816	0.000184	0.260006	6e-06	0.129812	0.000188
351	0.389839	0.000161	0.259951	4.9e-05	0.12989	0.00011
352	0.389738	0.000262	0.259919	8.1e-05	0.129822	0.000178
353	0.389712	0.000288	0.259993	7e-06	0.129721	0.000279
354	0.38983	0.00017	0.260042	4.2e-05	0.12979	0.00021
355	0.389885	0.000115	0.260193	0.000193	0.129694	0.000306
356	0.389826	0.000174	0.260143	0.000143	0.129684	0.000316
357	0.38973	0.00027	0.259951	4.9e-05	0.12978	0.00022
358	0.389767	0.000233	0.260037	3.7e-05	0.129731	0.000269
359	0.389738	0.000262	0.259926	7.4e-05	0.129813	0.000187
360	0.389511	0.000489	0.259853	0.000147	0.129659	0.000341
361	0.389725	0.000275	0.260063	6.3e-05	0.129664	0.000336
362	0.389805	0.000195	0.260051	5.1e-05	0.129756	0.000244
363	0.389825	0.000175	0.260187	0.000187	0.12964	0.00036
364	0.389562	0.000438	0.259938	6.2e-05	0.129625	0.000375
365	0.389642	0.000358	0.259868	0.000132	0.129776	0.000224
366	0.389691	0.000309	0.260017	1.7e-05	0.129676	0.000324
367	0.389695	0.000305	0.259964	3.6e-05	0.129731	0.000269
368	0.389789	0.000211	0.260055	5.5e-05	0.129735	0.000265
369	0.389957	4.3e-05	0.260233	0.000233	0.129726	0.000274
370	0.389826	0.000174	0.260119	0.000119	0.129711	0.000289
371	0.389754	0.000246	0.260043	4.3e-05	0.129713	0.000287
372	0.389678	0.000322	0.259992	8e-06	0.129689	0.000311
373	0.389612	0.000388	0.259919	8.1e-05	0.129694	0.000306
374	0.39003	3e-05	0.260246	0.000246	0.129788	0.000212
375	0.389829	0.000171	0.260198	0.000198	0.129632	0.000368
376	0.389929	7.1e-05	0.26017	0.00017	0.129761	0.000239
377	0.389932	6.8e-05	0.260187	0.000187	0.129748	0.000252
378	0.389806	0.000194	0.260037	3.7e-05	0.129771	0.000229
379	0.38991	9e-05	0.260043	4.3e-05	0.12987	0.00013
380	0.389664	0.000336	0.259998	2e-06	0.129667	0.000333
381	0.389669	0.000331	0.25996	4e-05	0.129711	0.000289
382	0.389567	0.000433	0.259858	0.000142	0.129711	0.000289
383	0.3896	0.0004	0.2599	0.0001	0.129701	0.000299
384	0.389382	0.000618	0.25961	0.00039	0.129773	0.000227
385	0.389926	7.4e-05	0.260181	0.000181	0.129746	0.000254
386	0.389787	0.000213	0.260027	2.7e-05	0.129761	0.000239
387	0.389756	0.000244	0.259945	5.5e-05	0.129812	0.000188
388	0.389469	0.000531	0.259831	0.000169	0.12964	0.00036
389	0.389759	0.000241	0.260062	6.2e-05	0.129699	0.000301
390	0.390061	6.1e-05	0.260208	0.000208	0.129856	0.000144
391	0.389848	0.000152	0.25997	3e-05	0.129881	0.000119
392	0.389667	0.000333	0.259844	0.000156	0.129824	0.000176
393	0.389878	0.000122	0.260153	0.000153	0.129727	0.000273
394	0.38973	0.00027	0.260005	5e-06	0.129729	0.000271
395	0.389694	0.000306	0.259984	1.6e-05	0.129711	0.000289
396	0.389807	0.000193	0.260095	9.5e-05	0.129715	0.000285
397	0.389818	0.000182	0.260119	0.000119	0.129701	0.000299
398	0.389839	0.000161	0.260085	8.5e-05	0.129755	0.000245
399	0.389647	0.000353	0.259832	0.000168	0.129817	0.000183
400	0.389542	0.000458	0.259784	0.000216	0.12976	0.00024
True Value [m]	0.39		0.26		0.13
Accuracy [m]		0.000317278		0.000114213		0.00025532
Precision [m]		0.000158319		0.000102665		0.000114596
Maximum Instrumental Error [m]		0.000997		0.000634		0.000537
