# Supplementary material for: Collecting Kinematic Data on a Ski Track with Optoelectronic Stereophotogrammetry: A Methodological Study Assessing the Feasibility of Bringing the Biomechanics Lab to the Field
Source: PLoS One. 2016 Aug 25;11(8):e0161757. doi: 10.1371/journal.pone.0161757 (PMC4999283; doi:10.1371/journal.pone.0161757)
Supplement: S2 Table — AbsDiff: absolute difference between the stereophotogrammetrically reconstructed and the manufacturer-specified distances. (XLSX) [file pone.0161757.s002.xlsx]

## Sheet: Dynamic Measurement
Frame	Distance a [m]	AbsDiff [m]	Distance b [m]	AbsDiff [m]	Distance c [m]	AbsDiff [m]
1	0.389571	0.000429	0.260098	9.8e-05	0.129474	0.000526
2	0.389743	0.000257	0.260091	9.1e-05	0.129653	0.000347
3	0.389656	0.000344	0.259963	3.7e-05	0.129692	0.000308
4	0.389704	0.000296	0.260046	4.6e-05	0.129658	0.000342
5	0.389484	0.000516	0.260064	6.4e-05	0.129421	0.000579
6	0.389619	0.000381	0.26005	5e-05	0.12957	0.00043
7	0.389541	0.000459	0.259857	0.000143	0.129683	0.000317
8	0.389744	0.000256	0.259822	0.000178	0.129924	7.6e-05
9	0.389592	0.000408	0.259779	0.000221	0.129814	0.000186
10	0.389528	0.000472	0.259809	0.000191	0.129723	0.000277
11	0.389527	0.000473	0.25993	7e-05	0.129599	0.000401
12	0.38938	0.00062	0.25977	0.00023	0.129612	0.000388
13	0.389673	0.000327	0.260171	0.000171	0.129503	0.000497
14	0.38953	0.00047	0.260008	8e-06	0.129523	0.000477
15	0.389408	0.000592	0.259745	0.000255	0.129664	0.000336
16	0.38954	0.00046	0.259878	0.000122	0.129663	0.000337
17	0.389513	0.000487	0.260126	0.000126	0.129387	0.000613
18	0.389899	0.000101	0.260327	0.000327	0.129573	0.000427
19	0.390237	0.000237	0.26058	0.00058	0.129659	0.000341
20	0.389823	0.000177	0.260182	0.000182	0.129642	0.000358
21	0.389675	0.000325	0.260105	0.000105	0.129571	0.000429
22	0.3898	0.0002	0.260229	0.000229	0.129572	0.000428
23	0.389724	0.000276	0.260481	0.000481	0.129245	0.000755
24	0.389659	0.000341	0.260019	1.9e-05	0.129641	0.000359
25	0.389444	0.000556	0.259927	7.3e-05	0.129517	0.000483
26	0.389814	0.000186	0.260165	0.000165	0.129651	0.000349
27	0.390073	7.3e-05	0.260257	0.000257	0.129818	0.000182
28	0.389863	0.000137	0.259919	8.1e-05	0.129948	5.2e-05
29	0.390115	0.000115	0.260285	0.000285	0.129832	0.000168
30	0.389661	0.000339	0.259938	6.2e-05	0.129724	0.000276
31	0.389742	0.000258	0.260212	0.000212	0.129532	0.000468
32	0.389687	0.000313	0.260033	3.3e-05	0.129654	0.000346
33	0.389826	0.000174	0.260206	0.000206	0.129621	0.000379
34	0.389703	0.000297	0.259917	8.3e-05	0.129787	0.000213
35	0.389797	0.000203	0.26008	8e-05	0.129718	0.000282
36	0.389702	0.000298	0.260075	7.5e-05	0.129628	0.000372
37	0.389686	0.000314	0.260073	7.3e-05	0.129614	0.000386
38	0.389868	0.000132	0.260179	0.000179	0.129691	0.000309
39	0.389773	0.000227	0.260271	0.000271	0.129503	0.000497
40	0.389548	0.000452	0.260035	3.5e-05	0.129514	0.000486
41	0.389796	0.000204	0.260105	0.000105	0.129692	0.000308
42	0.389831	0.000169	0.260201	0.000201	0.129632	0.000368
43	0.389729	0.000271	0.260198	0.000198	0.129533	0.000467
44	0.389965	3.5e-05	0.260267	0.000267	0.129699	0.000301
45	0.390054	5.4e-05	0.260524	0.000524	0.129531	0.000469
46	0.390033	3.3e-05	0.260219	0.000219	0.129817	0.000183
47	0.389436	0.000564	0.259994	6e-06	0.129443	0.000557
48	0.38965	0.00035	0.259917	8.3e-05	0.129735	0.000265
49	0.389446	0.000554	0.259998	2e-06	0.12945	0.00055
50	0.389513	0.000487	0.259868	0.000132	0.129646	0.000354
51	0.389374	0.000626	0.260049	4.9e-05	0.129327	0.000673
52	0.390165	0.000165	0.260183	0.000183	0.129983	1.7e-05
53	0.389927	7.3e-05	0.260294	0.000294	0.129633	0.000367
54	0.389627	0.000373	0.260133	0.000133	0.129495	0.000505
55	0.389679	0.000321	0.260286	0.000286	0.129396	0.000604
56	0.389936	6.4e-05	0.26049	0.00049	0.129448	0.000552
57	0.389874	0.000126	0.260129	0.000129	0.129746	0.000254
58	0.389569	0.000431	0.259636	0.000364	0.129935	6.5e-05
59	0.389715	0.000285	0.259908	9.2e-05	0.129808	0.000192
60	0.389574	0.000426	0.260039	3.9e-05	0.129537	0.000463
61	0.389529	0.000471	0.260053	5.3e-05	0.129476	0.000524
62	0.389728	0.000272	0.260112	0.000112	0.129616	0.000384
63	0.390011	1.1e-05	0.260446	0.000446	0.129566	0.000434
64	0.389911	8.9e-05	0.260345	0.000345	0.129567	0.000433
65	0.389656	0.000344	0.260262	0.000262	0.129395	0.000605
66	0.389921	7.9e-05	0.260361	0.000361	0.12956	0.00044
67	0.390053	5.3e-05	0.260139	0.000139	0.129915	8.5e-05
68	0.390137	0.000137	0.260393	0.000393	0.129744	0.000256
69	0.389653	0.000347	0.259809	0.000191	0.129844	0.000156
70	0.389506	0.000494	0.259899	0.000101	0.129608	0.000392
71	0.389473	0.000527	0.260243	0.000243	0.129229	0.000771
72	0.389812	0.000188	0.260065	6.5e-05	0.129748	0.000252
73	0.389657	0.000343	0.260103	0.000103	0.129554	0.000446
74	0.389928	7.2e-05	0.260532	0.000532	0.129398	0.000602
75	0.389575	0.000425	0.259993	7e-06	0.129583	0.000417
76	0.38993	7e-05	0.260262	0.000262	0.129669	0.000331
77	0.389707	0.000293	0.260172	0.000172	0.129535	0.000465
78	0.389615	0.000385	0.260071	7.1e-05	0.129545	0.000455
79	0.389836	0.000164	0.260251	0.000251	0.129587	0.000413
80	0.389855	0.000145	0.260237	0.000237	0.129618	0.000382
81	0.389839	0.000161	0.260589	0.000589	0.129252	0.000748
82	0.389717	0.000283	0.260174	0.000174	0.129543	0.000457
83	0.389781	0.000219	0.260136	0.000136	0.129645	0.000355
84	0.389972	2.8e-05	0.260369	0.000369	0.129604	0.000396
85	0.389646	0.000354	0.259878	0.000122	0.129769	0.000231
86	0.389637	0.000363	0.259789	0.000211	0.129849	0.000151
87	0.390047	4.7e-05	0.260477	0.000477	0.129571	0.000429
88	0.39029	0.00029	0.26052	0.00052	0.129771	0.000229
89	0.389684	0.000316	0.259958	4.2e-05	0.129727	0.000273
90	0.389469	0.000531	0.259898	0.000102	0.129571	0.000429
91	0.389639	0.000361	0.260132	0.000132	0.129507	0.000493
92	0.38927	0.00073	0.259568	0.000432	0.129703	0.000297
93	0.389457	0.000543	0.259855	0.000145	0.129602	0.000398
94	0.389494	0.000506	0.259797	0.000203	0.129697	0.000303
95	0.389198	0.000802	0.259731	0.000269	0.129467	0.000533
96	0.389156	0.000844	0.259711	0.000289	0.129446	0.000554
97	0.389111	0.000889	0.259507	0.000493	0.129606	0.000394
98	0.389386	0.000614	0.259575	0.000425	0.129816	0.000184
99	0.389759	0.000241	0.260156	0.000156	0.129605	0.000395
100	0.389019	0.000981	0.25952	0.00048	0.129498	0.000502
101	0.389267	0.000733	0.259634	0.000366	0.129633	0.000367
102	0.389592	0.000408	0.259577	0.000423	0.130017	1.7e-05
103	0.389466	0.000534	0.259707	0.000293	0.12976	0.00024
104	0.389241	0.000759	0.259485	0.000515	0.129759	0.000241
105	0.389344	0.000656	0.259694	0.000306	0.129651	0.000349
106	0.389167	0.000833	0.259299	0.000701	0.129869	0.000131
107	0.389082	0.000918	0.259287	0.000713	0.129799	0.000201
108	0.389034	0.000966	0.259247	0.000753	0.129792	0.000208
109	0.389122	0.000878	0.259655	0.000345	0.129466	0.000534
110	0.389016	0.000984	0.259521	0.000479	0.129496	0.000504
111	0.389119	0.000881	0.259698	0.000302	0.129423	0.000577
112	0.389086	0.000914	0.259197	0.000803	0.129892	0.000108
113	0.388733	0.001267	0.259139	0.000861	0.129596	0.000404
114	0.388898	0.001102	0.259181	0.000819	0.129718	0.000282
115	0.389253	0.000747	0.259281	0.000719	0.129977	2.3e-05
116	0.389288	0.000712	0.259428	0.000572	0.129862	0.000138
117	0.389259	0.000741	0.259611	0.000389	0.129649	0.000351
118	0.389308	0.000692	0.259439	0.000561	0.12987	0.00013
119	0.389304	0.000696	0.259373	0.000627	0.129933	6.7e-05
120	0.389224	0.000776	0.259185	0.000815	0.130042	4.2e-05
121	0.389281	0.000719	0.259218	0.000782	0.130067	6.7e-05
122	0.388975	0.001025	0.259328	0.000672	0.129648	0.000352
123	0.389068	0.000932	0.259127	0.000873	0.129945	5.5e-05
124	0.38892	0.00108	0.259275	0.000725	0.129647	0.000353
125	0.389367	0.000633	0.25961	0.00039	0.129759	0.000241
126	0.389157	0.000843	0.259349	0.000651	0.129808	0.000192
127	0.388975	0.001025	0.259205	0.000795	0.129771	0.000229
128	0.388806	0.001194	0.259175	0.000825	0.129633	0.000367
129	0.388924	0.001076	0.259313	0.000687	0.129613	0.000387
130	0.389278	0.000722	0.259606	0.000394	0.129675	0.000325
131	0.38886	0.00114	0.259366	0.000634	0.129496	0.000504
132	0.388855	0.001145	0.259286	0.000714	0.12957	0.00043
133	0.389167	0.000833	0.259554	0.000446	0.129613	0.000387
134	0.388803	0.001197	0.259304	0.000696	0.129504	0.000496
135	0.388703	0.001297	0.259212	0.000788	0.129492	0.000508
136	0.388917	0.001083	0.259427	0.000573	0.129494	0.000506
137	0.388682	0.001318	0.259239	0.000761	0.129445	0.000555
138	0.388759	0.001241	0.259386	0.000614	0.129374	0.000626
139	0.389001	0.000999	0.259381	0.000619	0.12962	0.00038
140	0.389308	0.000692	0.259545	0.000455	0.129765	0.000235
141	0.388999	0.001001	0.259392	0.000608	0.129608	0.000392
142	0.389051	0.000949	0.259423	0.000577	0.129629	0.000371
143	0.388756	0.001244	0.259641	0.000359	0.129115	0.000885
144	0.38903	0.00097	0.259788	0.000212	0.129243	0.000757
145	0.389022	0.000978	0.259222	0.000778	0.129802	0.000198
146	0.389025	0.000975	0.259555	0.000445	0.129471	0.000529
147	0.388775	0.001225	0.259469	0.000531	0.129307	0.000693
148	0.389077	0.000923	0.259561	0.000439	0.129517	0.000483
149	0.388817	0.001183	0.25933	0.00067	0.129488	0.000512
150	0.388626	0.001374	0.259202	0.000798	0.129428	0.000572
151	0.388689	0.001311	0.259488	0.000512	0.129203	0.000797
152	0.38849	0.00151	0.259575	0.000425	0.128915	0.001085
153	0.388617	0.001383	0.259638	0.000362	0.128979	0.001021
154	0.388597	0.001403	0.260159	0.000159	0.128443	0.001557
155	0.388238	0.001762	0.259432	0.000568	0.128806	0.001194
156	0.38858	0.00142	0.259539	0.000461	0.129041	0.000959
157	0.388788	0.001212	0.259824	0.000176	0.128964	0.001036
158	0.389004	0.000996	0.259546	0.000454	0.129458	0.000542
159	0.389238	0.000762	0.259333	0.000667	0.129908	9.2e-05
160	0.389263	0.000737	0.260013	1.3e-05	0.12925	0.00075
161	0.38896	0.00104	0.259893	0.000107	0.129069	0.000931
162	0.388898	0.001102	0.259745	0.000255	0.129155	0.000845
163	0.388974	0.001026	0.259392	0.000608	0.129583	0.000417
164	0.388733	0.001267	0.259616	0.000384	0.129117	0.000883
165	0.389148	0.000852	0.259752	0.000248	0.129396	0.000604
166	0.389256	0.000744	0.259861	0.000139	0.129395	0.000605
167	0.388834	0.001166	0.259691	0.000309	0.129144	0.000856
168	0.38914	0.00086	0.259931	6.9e-05	0.129213	0.000787
169	0.389206	0.000794	0.259665	0.000335	0.129543	0.000457
170	0.388744	0.001256	0.259743	0.000257	0.129003	0.000997
171	0.388569	0.001431	0.25954	0.00046	0.12903	0.00097
172	0.388703	0.001297	0.259762	0.000238	0.128941	0.001059
173	0.388895	0.001105	0.25983	0.00017	0.129066	0.000934
174	0.388617	0.001383	0.259697	0.000303	0.12892	0.00108
175	0.389234	0.000766	0.259736	0.000264	0.129498	0.000502
176	0.389267	0.000733	0.259766	0.000234	0.129504	0.000496
177	0.389189	0.000811	0.260008	8e-06	0.129182	0.000818
178	0.389193	0.000807	0.259882	0.000118	0.129311	0.000689
179	0.389379	0.000621	0.260009	9e-06	0.129371	0.000629
180	0.389417	0.000583	0.259961	3.9e-05	0.129457	0.000543
181	0.389501	0.000499	0.25984	0.00016	0.129663	0.000337
182	0.389329	0.000671	0.259582	0.000418	0.129751	0.000249
183	0.38947	0.00053	0.259948	5.2e-05	0.129522	0.000478
184	0.389393	0.000607	0.260385	0.000385	0.129016	0.000984
185	0.389725	0.000275	0.260229	0.000229	0.129496	0.000504
186	0.389872	0.000128	0.259682	0.000318	0.130196	0.000196
187	0.389612	0.000388	0.259821	0.000179	0.129793	0.000207
188	0.389426	0.000574	0.259965	3.5e-05	0.129461	0.000539
189	0.389695	0.000305	0.25984	0.00016	0.129856	0.000144
190	0.389886	0.000114	0.259776	0.000224	0.130112	0.000112
191	0.389775	0.000225	0.260041	4.1e-05	0.129736	0.000264
192	0.389582	0.000418	0.2599	0.0001	0.129685	0.000315
193	0.389414	0.000586	0.260147	0.000147	0.129268	0.000732
194	0.389705	0.000295	0.260132	0.000132	0.129574	0.000426
195	0.389744	0.000256	0.259842	0.000158	0.129903	9.7e-05
196	0.389447	0.000553	0.260011	1.1e-05	0.129436	0.000564
197	0.389936	6.4e-05	0.2603	0.0003	0.129636	0.000364
198	0.39004	4e-05	0.260171	0.000171	0.129869	0.000131
199	0.389834	0.000166	0.259904	9.6e-05	0.129932	6.8e-05
200	0.38943	0.00057	0.259646	0.000354	0.129784	0.000216
201	0.389388	0.000612	0.259811	0.000189	0.129578	0.000422
202	0.389724	0.000276	0.260119	0.000119	0.129605	0.000395
203	0.3897	0.0003	0.259831	0.000169	0.129869	0.000131
204	0.3891	0.0009	0.259485	0.000515	0.129616	0.000384
205	0.389345	0.000655	0.259727	0.000273	0.129618	0.000382
206	0.389669	0.000331	0.259641	0.000359	0.13003	3e-05
207	0.389412	0.000588	0.25959	0.00041	0.129822	0.000178
208	0.390038	3.8e-05	0.25995	5e-05	0.130088	8.8e-05
209	0.389629	0.000371	0.259451	0.000549	0.130179	0.000179
210	0.389695	0.000305	0.259681	0.000319	0.130015	1.5e-05
211	0.389423	0.000577	0.25951	0.00049	0.129913	8.7e-05
212	0.389618	0.000382	0.259859	0.000141	0.129759	0.000241
213	0.389413	0.000587	0.259584	0.000416	0.129829	0.000171
214	0.389616	0.000384	0.259772	0.000228	0.129845	0.000155
215	0.390096	9.6e-05	0.260415	0.000415	0.129681	0.000319
216	0.389805	0.000195	0.260026	2.6e-05	0.12978	0.00022
217	0.389669	0.000331	0.259662	0.000338	0.130008	8e-06
218	0.389171	0.000829	0.259206	0.000794	0.129968	3.2e-05
219	0.388943	0.001057	0.259051	0.000949	0.129895	0.000105
220	0.389965	3.5e-05	0.259921	7.9e-05	0.130045	4.5e-05
221	0.389918	8.2e-05	0.260025	2.5e-05	0.129895	0.000105
222	0.389775	0.000225	0.259792	0.000208	0.129984	1.6e-05
223	0.390073	7.3e-05	0.260213	0.000213	0.12986	0.00014
224	0.390231	0.000231	0.259844	0.000156	0.130392	0.000392
225	0.389709	0.000291	0.259442	0.000558	0.130269	0.000269
226	0.389359	0.000641	0.25959	0.00041	0.12977	0.00023
227	0.390066	6.6e-05	0.260085	8.5e-05	0.129981	1.9e-05
228	0.389723	0.000277	0.259798	0.000202	0.129927	7.3e-05
229	0.389418	0.000582	0.259578	0.000422	0.129844	0.000156
230	0.389535	0.000465	0.25925	0.00075	0.130288	0.000288
231	0.389209	0.000791	0.259239	0.000761	0.129972	2.8e-05
232	0.389111	0.000889	0.259138	0.000862	0.129975	2.5e-05
233	0.389831	0.000169	0.259692	0.000308	0.130146	0.000146
234	0.389558	0.000442	0.259408	0.000592	0.13017	0.00017
235	0.389311	0.000689	0.258962	0.001038	0.13036	0.00036
236	0.388983	0.001017	0.259146	0.000854	0.129838	0.000162
237	0.389097	0.000903	0.259089	0.000911	0.130008	8e-06
238	0.389875	0.000125	0.259763	0.000237	0.130113	0.000113
239	0.389513	0.000487	0.259527	0.000473	0.129986	1.4e-05
240	0.389056	0.000944	0.259185	0.000815	0.129871	0.000129
241	0.389457	0.000543	0.259387	0.000613	0.13007	7e-05
242	0.389204	0.000796	0.259118	0.000882	0.130087	8.7e-05
243	0.389298	0.000702	0.259048	0.000952	0.130252	0.000252
244	0.389017	0.000983	0.258812	0.001188	0.130206	0.000206
245	0.38954	0.00046	0.259507	0.000493	0.130036	3.6e-05
246	0.390027	2.7e-05	0.259839	0.000161	0.130188	0.000188
247	0.388928	0.001072	0.259229	0.000771	0.129701	0.000299
248	0.38973	0.00027	0.259534	0.000466	0.130198	0.000198
249	0.389674	0.000326	0.259519	0.000481	0.130159	0.000159
250	0.389926	7.4e-05	0.260033	3.3e-05	0.129894	0.000106
251	0.390188	0.000188	0.260329	0.000329	0.129859	0.000141
252	0.389516	0.000484	0.259462	0.000538	0.130058	5.8e-05
253	0.38938	0.00062	0.259184	0.000816	0.130199	0.000199
254	0.389585	0.000415	0.259991	9e-06	0.129595	0.000405
255	0.389717	0.000283	0.259726	0.000274	0.129992	8e-06
256	0.389452	0.000548	0.259235	0.000765	0.130217	0.000217
257	0.389154	0.000846	0.259728	0.000272	0.129427	0.000573
258	0.38937	0.00063	0.259335	0.000665	0.130038	3.8e-05
259	0.389615	0.000385	0.259621	0.000379	0.129995	5e-06
260	0.389676	0.000324	0.259949	5.1e-05	0.129729	0.000271
261	0.389888	0.000112	0.260277	0.000277	0.129612	0.000388
262	0.38989	0.00011	0.260047	4.7e-05	0.129845	0.000155
263	0.388759	0.001241	0.258989	0.001011	0.129776	0.000224
264	0.389588	0.000412	0.259811	0.000189	0.129777	0.000223
265	0.389311	0.000689	0.25992	8e-05	0.129392	0.000608
266	0.389627	0.000373	0.259732	0.000268	0.129899	0.000101
267	0.389435	0.000565	0.259764	0.000236	0.129673	0.000327
268	0.389184	0.000816	0.25948	0.00052	0.129706	0.000294
269	0.38947	0.00053	0.259587	0.000413	0.129883	0.000117
270	0.389976	2.4e-05	0.259641	0.000359	0.130343	0.000343
271	0.389614	0.000386	0.259396	0.000604	0.130219	0.000219
272	0.389129	0.000871	0.259695	0.000305	0.129437	0.000563
273	0.389195	0.000805	0.25997	3e-05	0.129229	0.000771
274	0.39014	0.00014	0.260228	0.000228	0.129915	8.5e-05
275	0.389672	0.000328	0.259692	0.000308	0.129982	1.8e-05
276	0.39007	7e-05	0.260008	8e-06	0.130063	6.3e-05
277	0.389815	0.000185	0.259824	0.000176	0.129992	8e-06
278	0.389121	0.000879	0.2594	0.0006	0.129721	0.000279
279	0.389133	0.000867	0.259396	0.000604	0.129738	0.000262
280	0.389657	0.000343	0.25981	0.00019	0.129849	0.000151
281	0.389661	0.000339	0.259532	0.000468	0.13013	0.00013
282	0.389236	0.000764	0.259422	0.000578	0.129816	0.000184
283	0.389198	0.000802	0.2593	0.0007	0.129898	0.000102
284	0.389031	0.000969	0.259226	0.000774	0.129805	0.000195
285	0.389372	0.000628	0.259809	0.000191	0.129564	0.000436
286	0.389821	0.000179	0.259936	6.4e-05	0.129886	0.000114
287	0.389639	0.000361	0.260005	5e-06	0.129635	0.000365
288	0.389173	0.000827	0.25984	0.00016	0.129334	0.000666
289	0.389096	0.000904	0.259884	0.000116	0.129214	0.000786
290	0.38917	0.00083	0.259935	6.5e-05	0.12924	0.00076
291	0.389484	0.000516	0.259843	0.000157	0.129641	0.000359
292	0.389692	0.000308	0.259729	0.000271	0.129963	3.7e-05
293	0.389812	0.000188	0.259685	0.000315	0.130128	0.000128
294	0.3895	0.0005	0.259675	0.000325	0.129825	0.000175
295	0.389307	0.000693	0.259859	0.000141	0.12945	0.00055
296	0.389339	0.000661	0.259944	5.6e-05	0.129397	0.000603
297	0.389088	0.000912	0.259684	0.000316	0.129406	0.000594
298	0.389532	0.000468	0.259636	0.000364	0.129897	0.000103
299	0.389897	0.000103	0.259661	0.000339	0.130239	0.000239
300	0.389587	0.000413	0.259575	0.000425	0.130012	1.2e-05
301	0.389705	0.000295	0.259591	0.000409	0.130116	0.000116
302	0.390432	0.000432	0.260228	0.000228	0.130208	0.000208
303	0.390126	0.000126	0.260126	0.000126	0.130003	3e-06
304	0.390167	0.000167	0.260191	0.000191	0.129979	2.1e-05
305	0.390201	0.000201	0.26036	0.00036	0.129845	0.000155
306	0.390225	0.000225	0.260212	0.000212	0.130017	1.7e-05
307	0.390371	0.000371	0.260451	0.000451	0.129925	7.5e-05
308	0.390123	0.000123	0.260159	0.000159	0.12997	3e-05
309	0.390085	8.5e-05	0.26021	0.00021	0.12988	0.00012
310	0.39014	0.00014	0.260101	0.000101	0.130045	4.5e-05
311	0.390352	0.000352	0.260213	0.000213	0.130146	0.000146
312	0.390275	0.000275	0.260291	0.000291	0.129987	1.3e-05
313	0.390221	0.000221	0.260105	0.000105	0.130121	0.000121
314	0.39023	0.00023	0.260302	0.000302	0.129931	6.9e-05
315	0.389966	3.4e-05	0.259989	1.1e-05	0.129981	1.9e-05
316	0.390074	7.4e-05	0.260081	8.1e-05	0.129997	3e-06
317	0.390204	0.000204	0.26013	0.00013	0.130079	7.9e-05
318	0.390324	0.000324	0.260201	0.000201	0.130128	0.000128
319	0.390344	0.000344	0.260426	0.000426	0.129922	7.8e-05
320	0.390179	0.000179	0.260388	0.000388	0.129795	0.000205
321	0.390302	0.000302	0.260434	0.000434	0.129871	0.000129
322	0.390364	0.000364	0.260371	0.000371	0.129997	3e-06
323	0.390223	0.000223	0.260239	0.000239	0.129989	1.1e-05
324	0.390335	0.000335	0.260223	0.000223	0.130119	0.000119
325	0.390125	0.000125	0.260244	0.000244	0.129886	0.000114
326	0.390263	0.000263	0.260257	0.000257	0.130009	9e-06
327	0.390125	0.000125	0.260044	4.4e-05	0.130086	8.6e-05
328	0.390161	0.000161	0.259956	4.4e-05	0.13021	0.00021
329	0.390139	0.000139	0.259906	9.4e-05	0.130237	0.000237
330	0.390231	0.000231	0.26018	0.00018	0.130056	5.6e-05
331	0.390263	0.000263	0.260126	0.000126	0.130141	0.000141
332	0.390228	0.000228	0.26038	0.00038	0.129852	0.000148
333	0.390349	0.000349	0.260174	0.000174	0.13018	0.00018
334	0.390327	0.000327	0.260252	0.000252	0.130081	8.1e-05
335	0.390285	0.000285	0.260352	0.000352	0.129938	6.2e-05
336	0.390126	0.000126	0.260068	6.8e-05	0.130064	6.4e-05
337	0.390131	0.000131	0.260038	3.8e-05	0.130099	9.9e-05
338	0.390337	0.000337	0.260282	0.000282	0.130059	5.9e-05
339	0.390324	0.000324	0.260243	0.000243	0.130085	8.5e-05
340	0.390327	0.000327	0.260202	0.000202	0.13013	0.00013
341	0.39039	0.00039	0.26012	0.00012	0.130274	0.000274
342	0.390378	0.000378	0.260114	0.000114	0.130269	0.000269
343	0.390232	0.000232	0.260116	0.000116	0.130123	0.000123
344	0.390198	0.000198	0.25997	3e-05	0.130233	0.000233
345	0.390452	0.000452	0.26033	0.00033	0.130126	0.000126
346	0.390522	0.000522	0.260472	0.000472	0.130053	5.3e-05
347	0.390117	0.000117	0.260281	0.000281	0.129841	0.000159
348	0.390094	9.4e-05	0.260287	0.000287	0.129813	0.000187
349	0.390178	0.000178	0.26019	0.00019	0.129992	8e-06
350	0.390349	0.000349	0.260204	0.000204	0.13015	0.00015
351	0.390259	0.000259	0.26016	0.00016	0.130104	0.000104
352	0.390231	0.000231	0.260033	3.3e-05	0.130202	0.000202
353	0.390193	0.000193	0.260121	0.000121	0.130075	7.5e-05
354	0.390259	0.000259	0.260164	0.000164	0.130098	9.8e-05
355	0.390282	0.000282	0.260143	0.000143	0.130144	0.000144
356	0.390249	0.000249	0.26034	0.00034	0.129915	8.5e-05
357	0.390605	0.000605	0.260234	0.000234	0.130377	0.000377
358	0.390549	0.000549	0.260527	0.000527	0.130029	2.9e-05
359	0.39015	0.00015	0.260266	0.000266	0.129888	0.000112
360	0.390133	0.000133	0.260063	6.3e-05	0.130075	7.5e-05
361	0.390132	0.000132	0.259932	6.8e-05	0.130205	0.000205
362	0.390329	0.000329	0.260287	0.000287	0.130048	4.8e-05
363	0.390212	0.000212	0.260234	0.000234	0.129982	1.8e-05
364	0.390362	0.000362	0.260238	0.000238	0.130129	0.000129
365	0.390081	8.1e-05	0.260098	9.8e-05	0.129988	1.2e-05
366	0.39001	1e-05	0.259962	3.8e-05	0.130054	5.4e-05
367	0.390356	0.000356	0.260061	6.1e-05	0.130302	0.000302
368	0.390242	0.000242	0.259914	8.6e-05	0.130336	0.000336
369	0.390159	0.000159	0.260127	0.000127	0.130038	3.8e-05
370	0.390225	0.000225	0.260238	0.000238	0.129993	7e-06
371	0.390364	0.000364	0.260325	0.000325	0.130044	4.4e-05
372	0.390366	0.000366	0.260408	0.000408	0.129963	3.7e-05
373	0.390156	0.000156	0.26011	0.00011	0.130051	5.1e-05
374	0.390364	0.000364	0.260318	0.000318	0.130051	5.1e-05
375	0.390141	0.000141	0.260022	2.2e-05	0.130125	0.000125
376	0.390229	0.000229	0.260057	5.7e-05	0.130178	0.000178
377	0.390125	0.000125	0.260021	2.1e-05	0.130109	0.000109
378	0.390041	4.1e-05	0.259943	5.7e-05	0.130105	0.000105
379	0.390216	0.000216	0.260083	8.3e-05	0.130137	0.000137
380	0.390174	0.000174	0.260173	0.000173	0.130006	6e-06
381	0.390264	0.000264	0.2604	0.0004	0.129867	0.000133
382	0.390261	0.000261	0.26022	0.00022	0.130045	4.5e-05
383	0.390354	0.000354	0.260359	0.000359	0.129999	1e-06
384	0.390213	0.000213	0.260251	0.000251	0.129968	3.2e-05
385	0.390177	0.000177	0.260051	5.1e-05	0.13013	0.00013
386	0.390251	0.000251	0.260222	0.000222	0.130032	3.2e-05
387	0.390306	0.000306	0.26019	0.00019	0.130119	0.000119
388	0.390229	0.000229	0.260142	0.000142	0.130091	9.1e-05
389	0.38995	5e-05	0.25984	0.00016	0.130115	0.000115
390	0.390051	5.1e-05	0.260029	2.9e-05	0.130027	2.7e-05
391	0.390276	0.000276	0.260046	4.6e-05	0.130234	0.000234
392	0.390239	0.000239	0.260093	9.3e-05	0.13015	0.00015
393	0.39013	0.00013	0.259961	3.9e-05	0.130172	0.000172
394	0.389996	4e-06	0.2599	0.0001	0.130103	0.000103
395	0.390181	0.000181	0.260002	2e-06	0.130185	0.000185
396	0.390555	0.000555	0.260409	0.000409	0.130151	0.000151
397	0.390484	0.000484	0.260236	0.000236	0.130252	0.000252
398	0.390109	0.000109	0.260022	2.2e-05	0.130091	9.1e-05
399	0.390019	1.9e-05	0.26007	7e-05	0.129953	4.7e-05
400	0.389859	0.000141	0.259796	0.000204	0.130066	6.6e-05
401	0.390248	0.000248	0.259906	9.4e-05	0.130361	0.000361
402	0.390131	0.000131	0.259625	0.000375	0.130537	0.000537
403	0.390309	0.000309	0.259756	0.000244	0.130582	0.000582
404	0.390093	9.3e-05	0.26027	0.00027	0.129824	0.000176
405	0.390116	0.000116	0.260351	0.000351	0.129765	0.000235
406	0.39033	0.00033	0.260582	0.000582	0.129748	0.000252
407	0.390512	0.000512	0.260689	0.000689	0.129825	0.000175
408	0.390421	0.000421	0.260544	0.000544	0.129878	0.000122
409	0.390606	0.000606	0.260552	0.000552	0.130055	5.5e-05
410	0.390248	0.000248	0.260306	0.000306	0.129944	5.6e-05
411	0.390261	0.000261	0.260241	0.000241	0.130022	2.2e-05
412	0.390233	0.000233	0.260406	0.000406	0.129827	0.000173
413	0.390374	0.000374	0.260567	0.000567	0.129808	0.000192
414	0.390445	0.000445	0.260659	0.000659	0.129787	0.000213
415	0.390453	0.000453	0.26049	0.00049	0.129965	3.5e-05
416	0.390102	0.000102	0.260418	0.000418	0.129685	0.000315
417	0.390062	6.2e-05	0.260433	0.000433	0.129629	0.000371
418	0.390257	0.000257	0.260395	0.000395	0.129863	0.000137
419	0.390093	9.3e-05	0.260188	0.000188	0.129906	9.4e-05
420	0.390158	0.000158	0.260089	8.9e-05	0.13007	7e-05
421	0.390218	0.000218	0.260165	0.000165	0.130054	5.4e-05
422	0.390345	0.000345	0.26044	0.00044	0.129906	9.4e-05
423	0.39025	0.00025	0.260177	0.000177	0.130074	7.4e-05
424	0.390325	0.000325	0.260412	0.000412	0.129914	8.6e-05
425	0.390366	0.000366	0.26047	0.00047	0.129897	0.000103
426	0.39039	0.00039	0.260601	0.000601	0.129791	0.000209
427	0.390136	0.000136	0.260262	0.000262	0.129877	0.000123
428	0.389825	0.000175	0.259913	8.7e-05	0.129914	8.6e-05
429	0.390209	0.000209	0.260111	0.000111	0.1301	0.0001
430	0.390203	0.000203	0.260083	8.3e-05	0.130121	0.000121
431	0.390115	0.000115	0.26024	0.00024	0.129877	0.000123
432	0.390076	7.6e-05	0.260254	0.000254	0.129823	0.000177
433	0.390437	0.000437	0.260602	0.000602	0.129836	0.000164
434	0.39051	0.00051	0.260692	0.000692	0.129819	0.000181
435	0.390252	0.000252	0.260468	0.000468	0.129786	0.000214
436	0.390393	0.000393	0.260456	0.000456	0.129939	6.1e-05
437	0.390124	0.000124	0.260216	0.000216	0.129909	9.1e-05
438	0.390171	0.000171	0.260134	0.000134	0.130039	3.9e-05
439	0.389944	5.6e-05	0.260063	6.3e-05	0.129884	0.000116
440	0.390106	0.000106	0.260261	0.000261	0.129847	0.000153
441	0.390068	6.8e-05	0.260254	0.000254	0.129816	0.000184
442	0.390308	0.000308	0.260303	0.000303	0.130007	7e-06
443	0.390259	0.000259	0.260324	0.000324	0.129938	6.2e-05
444	0.390472	0.000472	0.260355	0.000355	0.13012	0.00012
445	0.390313	0.000313	0.26029	0.00029	0.130025	2.5e-05
446	0.39042	0.00042	0.260421	0.000421	0.130001	1e-06
447	0.390314	0.000314	0.260415	0.000415	0.129901	9.9e-05
448	0.390208	0.000208	0.260201	0.000201	0.13001	1e-05
449	0.390114	0.000114	0.260396	0.000396	0.129721	0.000279
450	0.390312	0.000312	0.260367	0.000367	0.129946	5.4e-05
451	0.390177	0.000177	0.260313	0.000313	0.129865	0.000135
452	0.390154	0.000154	0.260399	0.000399	0.129757	0.000243
453	0.390373	0.000373	0.260427	0.000427	0.129946	5.4e-05
454	0.390018	1.8e-05	0.260169	0.000169	0.129851	0.000149
455	0.389981	1.9e-05	0.260157	0.000157	0.129826	0.000174
456	0.390121	0.000121	0.260065	6.5e-05	0.130058	5.8e-05
457	0.390407	0.000407	0.260416	0.000416	0.129992	8e-06
458	0.39032	0.00032	0.260226	0.000226	0.130095	9.5e-05
459	0.390656	0.000656	0.260573	0.000573	0.130086	8.6e-05
460	0.390479	0.000479	0.260227	0.000227	0.130257	0.000257
461	0.39044	0.00044	0.260332	0.000332	0.130111	0.000111
462	0.390443	0.000443	0.260416	0.000416	0.130029	2.9e-05
463	0.390534	0.000534	0.260336	0.000336	0.130202	0.000202
464	0.390494	0.000494	0.260427	0.000427	0.130071	7.1e-05
465	0.390484	0.000484	0.260368	0.000368	0.130121	0.000121
466	0.390397	0.000397	0.260257	0.000257	0.130143	0.000143
467	0.390449	0.000449	0.260489	0.000489	0.129961	3.9e-05
468	0.390396	0.000396	0.260506	0.000506	0.129892	0.000108
469	0.390591	0.000591	0.260296	0.000296	0.130296	0.000296
470	0.390207	0.000207	0.260129	0.000129	0.130082	8.2e-05
471	0.39024	0.00024	0.260004	4e-06	0.13024	0.00024
472	0.390532	0.000532	0.260363	0.000363	0.130172	0.000172
473	0.390514	0.000514	0.260334	0.000334	0.130181	0.000181
474	0.390445	0.000445	0.260524	0.000524	0.129923	7.7e-05
475	0.389902	9.8e-05	0.259963	3.7e-05	0.129943	5.7e-05
476	0.390116	0.000116	0.260186	0.000186	0.129932	6.8e-05
477	0.390266	0.000266	0.260342	0.000342	0.129926	7.4e-05
478	0.390178	0.000178	0.260124	0.000124	0.130057	5.7e-05
479	0.390123	0.000123	0.260146	0.000146	0.129981	1.9e-05
480	0.389427	0.000573	0.259556	0.000444	0.129878	0.000122
481	0.389403	0.000597	0.259447	0.000553	0.129965	3.5e-05
482	0.38934	0.00066	0.259558	0.000442	0.129791	0.000209
483	0.38969	0.00031	0.259666	0.000334	0.130032	3.2e-05
484	0.389886	0.000114	0.259827	0.000173	0.130066	6.6e-05
485	0.389571	0.000429	0.259753	0.000247	0.129823	0.000177
486	0.38963	0.00037	0.25995	5e-05	0.129686	0.000314
487	0.389351	0.000649	0.259513	0.000487	0.129843	0.000157
488	0.389686	0.000314	0.259954	4.6e-05	0.129738	0.000262
489	0.389468	0.000532	0.259804	0.000196	0.129669	0.000331
490	0.389515	0.000485	0.259513	0.000487	0.13001	1e-05
491	0.389441	0.000559	0.259455	0.000545	0.129993	7e-06
492	0.389317	0.000683	0.259574	0.000426	0.129749	0.000251
493	0.38939	0.00061	0.259572	0.000428	0.129823	0.000177
494	0.389463	0.000537	0.259747	0.000253	0.129719	0.000281
495	0.389549	0.000451	0.25963	0.00037	0.129926	7.4e-05
496	0.389253	0.000747	0.259444	0.000556	0.129814	0.000186
497	0.38959	0.00041	0.259815	0.000185	0.129778	0.000222
498	0.389694	0.000306	0.259781	0.000219	0.129918	8.2e-05
499	0.389371	0.000629	0.25974	0.00026	0.129637	0.000363
500	0.389423	0.000577	0.259668	0.000332	0.129763	0.000237
501	0.389795	0.000205	0.259878	0.000122	0.129922	7.8e-05
502	0.389507	0.000493	0.259673	0.000327	0.129838	0.000162
503	0.389641	0.000359	0.25986	0.00014	0.129785	0.000215
504	0.389623	0.000377	0.259877	0.000123	0.12975	0.00025
505	0.38933	0.00067	0.259337	0.000663	0.129999	1e-06
506	0.389373	0.000627	0.259524	0.000476	0.129856	0.000144
507	0.389238	0.000762	0.259605	0.000395	0.129638	0.000362
508	0.38953	0.00047	0.259605	0.000395	0.129932	6.8e-05
509	0.389555	0.000445	0.259733	0.000267	0.129829	0.000171
510	0.389275	0.000725	0.25949	0.00051	0.129791	0.000209
511	0.389312	0.000688	0.259592	0.000408	0.129725	0.000275
512	0.389564	0.000436	0.25972	0.00028	0.129849	0.000151
513	0.389492	0.000508	0.259596	0.000404	0.129901	9.9e-05
514	0.389808	0.000192	0.259557	0.000443	0.130265	0.000265
515	0.389387	0.000613	0.25961	0.00039	0.129785	0.000215
516	0.389661	0.000339	0.259652	0.000348	0.130016	1.6e-05
517	0.389478	0.000522	0.259531	0.000469	0.129961	3.9e-05
518	0.389362	0.000638	0.259434	0.000566	0.129934	6.6e-05
519	0.389398	0.000602	0.259502	0.000498	0.129901	9.9e-05
520	0.389559	0.000441	0.259422	0.000578	0.130143	0.000143
521	0.389375	0.000625	0.259291	0.000709	0.130094	9.4e-05
522	0.389379	0.000621	0.259368	0.000632	0.13002	2e-05
523	0.389379	0.000621	0.259372	0.000628	0.130014	1.4e-05
524	0.38944	0.00056	0.259525	0.000475	0.129921	7.9e-05
525	0.389482	0.000518	0.259811	0.000189	0.129676	0.000324
526	0.389604	0.000396	0.259621	0.000379	0.129989	1.1e-05
527	0.389503	0.000497	0.25948	0.00052	0.130032	3.2e-05
528	0.389442	0.000558	0.259468	0.000532	0.129984	1.6e-05
529	0.389443	0.000557	0.259718	0.000282	0.129731	0.000269
530	0.389361	0.000639	0.259587	0.000413	0.129779	0.000221
531	0.389244	0.000756	0.259571	0.000429	0.129678	0.000322
532	0.389461	0.000539	0.259664	0.000336	0.129801	0.000199
533	0.389303	0.000697	0.259406	0.000594	0.129902	9.8e-05
534	0.389688	0.000312	0.25974	0.00026	0.129955	4.5e-05
535	0.389398	0.000602	0.259712	0.000288	0.129692	0.000308
536	0.389479	0.000521	0.259664	0.000336	0.129821	0.000179
537	0.389687	0.000313	0.259781	0.000219	0.129911	8.9e-05
538	0.3899	0.0001	0.259574	0.000426	0.130341	0.000341
539	0.38932	0.00068	0.259569	0.000431	0.129758	0.000242
540	0.389274	0.000726	0.259391	0.000609	0.129889	0.000111
541	0.389267	0.000733	0.259502	0.000498	0.12977	0.00023
542	0.389449	0.000551	0.259782	0.000218	0.129674	0.000326
543	0.389779	0.000221	0.259808	0.000192	0.129978	2.2e-05
544	0.389416	0.000584	0.25943	0.00057	0.129992	8e-06
545	0.389121	0.000879	0.259426	0.000574	0.1297	0.0003
546	0.389491	0.000509	0.259615	0.000385	0.129883	0.000117
547	0.389394	0.000606	0.259719	0.000281	0.129681	0.000319
548	0.389318	0.000682	0.259518	0.000482	0.129806	0.000194
549	0.38954	0.00046	0.259652	0.000348	0.129894	0.000106
550	0.389331	0.000669	0.259662	0.000338	0.129675	0.000325
551	0.389658	0.000342	0.259812	0.000188	0.129853	0.000147
552	0.389569	0.000431	0.259655	0.000345	0.12992	8e-05
553	0.389383	0.000617	0.259801	0.000199	0.129586	0.000414
554	0.389499	0.000501	0.25965	0.00035	0.129854	0.000146
555	0.389444	0.000556	0.259518	0.000482	0.129933	6.7e-05
556	0.389331	0.000669	0.259598	0.000402	0.129744	0.000256
557	0.389498	0.000502	0.259591	0.000409	0.129915	8.5e-05
558	0.38976	0.00024	0.259857	0.000143	0.129908	9.2e-05
559	0.389725	0.000275	0.259763	0.000237	0.129968	3.2e-05
560	0.389654	0.000346	0.25974	0.00026	0.129921	7.9e-05
561	0.389692	0.000308	0.259695	0.000305	0.130003	3e-06
562	0.389675	0.000325	0.259904	9.6e-05	0.129776	0.000224
563	0.389645	0.000355	0.259596	0.000404	0.130058	5.8e-05
564	0.389496	0.000504	0.259502	0.000498	0.13	0
565	0.389501	0.000499	0.259626	0.000374	0.129885	0.000115
566	0.390097	9.7e-05	0.259944	5.6e-05	0.13016	0.00016
567	0.389692	0.000308	0.259812	0.000188	0.129885	0.000115
568	0.389548	0.000452	0.259669	0.000331	0.129884	0.000116
569	0.389408	0.000592	0.259506	0.000494	0.129905	9.5e-05
570	0.389374	0.000626	0.259447	0.000553	0.129931	6.9e-05
571	0.389429	0.000571	0.259502	0.000498	0.129933	6.7e-05
572	0.389576	0.000424	0.259768	0.000232	0.129815	0.000185
573	0.389572	0.000428	0.259766	0.000234	0.129813	0.000187
574	0.389602	0.000398	0.259635	0.000365	0.129972	2.8e-05
575	0.389522	0.000478	0.25979	0.00021	0.129738	0.000262
576	0.389531	0.000469	0.259672	0.000328	0.129863	0.000137
577	0.389612	0.000388	0.259837	0.000163	0.12978	0.00022
578	0.389596	0.000404	0.259336	0.000664	0.130267	0.000267
579	0.389779	0.000221	0.259819	0.000181	0.129968	3.2e-05
580	0.389779	0.000221	0.259944	5.6e-05	0.129846	0.000154
581	0.389612	0.000388	0.259895	0.000105	0.129721	0.000279
582	0.389514	0.000486	0.259831	0.000169	0.129687	0.000313
583	0.389472	0.000528	0.259681	0.000319	0.129797	0.000203
584	0.389413	0.000587	0.259564	0.000436	0.129855	0.000145
585	0.389481	0.000519	0.259685	0.000315	0.129801	0.000199
586	0.389598	0.000402	0.259748	0.000252	0.129857	0.000143
587	0.389418	0.000582	0.259652	0.000348	0.129773	0.000227
588	0.389529	0.000471	0.259816	0.000184	0.129717	0.000283
589	0.389541	0.000459	0.259774	0.000226	0.129771	0.000229
590	0.389405	0.000595	0.259778	0.000222	0.129631	0.000369
591	0.389758	0.000242	0.259882	0.000118	0.129881	0.000119
592	0.38958	0.00042	0.259791	0.000209	0.129793	0.000207
593	0.389764	0.000236	0.260133	0.000133	0.129635	0.000365
594	0.389572	0.000428	0.260035	3.5e-05	0.129542	0.000458
595	0.389753	0.000247	0.260118	0.000118	0.129642	0.000358
596	0.38979	0.00021	0.259989	1.1e-05	0.129806	0.000194
597	0.389558	0.000442	0.259817	0.000183	0.129744	0.000256
598	0.389565	0.000435	0.259905	9.5e-05	0.129663	0.000337
599	0.389494	0.000506	0.259772	0.000228	0.129727	0.000273
600	0.389882	0.000118	0.260133	0.000133	0.129754	0.000246
601	0.389798	0.000202	0.260173	0.000173	0.129631	0.000369
602	0.38966	0.00034	0.260236	0.000236	0.129429	0.000571
603	0.389657	0.000343	0.260118	0.000118	0.129545	0.000455
604	0.389087	0.000913	0.260121	0.000121	0.128977	0.001023
605	0.38911	0.00089	0.260045	4.5e-05	0.129076	0.000924
606	0.388699	0.001301	0.260016	1.6e-05	0.128712	0.001288
607	0.388899	0.001101	0.260036	3.6e-05	0.128889	0.001111
608	0.389517	0.000483	0.260213	0.000213	0.129314	0.000686
609	0.389719	0.000281	0.260346	0.000346	0.12938	0.00062
610	0.389734	0.000266	0.260096	9.6e-05	0.129643	0.000357
611	0.389624	0.000376	0.259985	1.5e-05	0.129644	0.000356
612	0.389698	0.000302	0.259961	3.9e-05	0.129742	0.000258
613	0.389653	0.000347	0.259999	1e-06	0.12966	0.00034
614	0.389755	0.000245	0.260194	0.000194	0.129566	0.000434
615	0.389746	0.000254	0.26013	0.00013	0.129619	0.000381
616	0.389582	0.000418	0.260019	1.9e-05	0.129568	0.000432
617	0.38968	0.00032	0.26009	9e-05	0.129595	0.000405
618	0.389648	0.000352	0.260075	7.5e-05	0.129578	0.000422
619	0.389699	0.000301	0.260112	0.000112	0.129593	0.000407
620	0.389744	0.000256	0.260222	0.000222	0.129526	0.000474
621	0.389934	6.6e-05	0.260189	0.000189	0.12975	0.00025
622	0.38974	0.00026	0.259948	5.2e-05	0.129797	0.000203
623	0.389738	0.000262	0.260067	6.7e-05	0.129676	0.000324
624	0.389724	0.000276	0.26008	8e-05	0.12965	0.00035
625	0.389823	0.000177	0.260102	0.000102	0.129725	0.000275
626	0.389927	7.3e-05	0.260283	0.000283	0.129648	0.000352
627	0.389934	6.6e-05	0.260259	0.000259	0.129682	0.000318
628	0.389747	0.000253	0.260174	0.000174	0.129578	0.000422
629	0.389939	6.1e-05	0.260207	0.000207	0.129737	0.000263
630	0.389835	0.000165	0.260177	0.000177	0.129664	0.000336
631	0.390085	8.5e-05	0.260308	0.000308	0.129782	0.000218
632	0.389913	8.7e-05	0.260191	0.000191	0.129728	0.000272
633	0.38982	0.00018	0.260129	0.000129	0.129734	0.000266
634	0.389916	8.4e-05	0.260174	0.000174	0.129806	0.000194
635	0.389872	0.000128	0.260248	0.000248	0.129667	0.000333
636	0.389757	0.000243	0.260159	0.000159	0.129624	0.000376
637	0.389889	0.000111	0.260064	6.4e-05	0.129846	0.000154
638	0.389478	0.000522	0.259705	0.000295	0.129794	0.000206
639	0.38997	3e-05	0.260244	0.000244	0.129748	0.000252
640	0.390155	0.000155	0.260328	0.000328	0.129852	0.000148
641	0.389932	6.8e-05	0.260227	0.000227	0.129729	0.000271
642	0.389934	6.6e-05	0.260236	0.000236	0.129722	0.000278
643	0.389731	0.000269	0.260127	0.000127	0.129628	0.000372
644	0.39002	2e-05	0.260228	0.000228	0.129815	0.000185
645	0.38988	0.00012	0.260422	0.000422	0.129491	0.000509
646	0.389943	5.7e-05	0.260261	0.000261	0.129718	0.000282
647	0.390046	4.6e-05	0.260402	0.000402	0.129675	0.000325
648	0.389916	8.4e-05	0.260216	0.000216	0.129727	0.000273
649	0.389968	3.2e-05	0.260291	0.000291	0.129708	0.000292
650	0.39003	3e-05	0.260453	0.000453	0.129612	0.000388
651	0.390105	0.000105	0.260474	0.000474	0.129666	0.000334
652	0.390573	0.000573	0.26057	0.00057	0.130016	1.6e-05
653	0.390813	0.000813	0.260554	0.000554	0.130267	0.000267
654	0.390683	0.000683	0.260533	0.000533	0.130155	0.000155
655	0.3905	0.0005	0.260531	0.000531	0.129983	1.7e-05
656	0.390362	0.000362	0.260336	0.000336	0.130054	5.4e-05
657	0.390395	0.000395	0.260587	0.000587	0.129844	0.000156
658	0.390423	0.000423	0.260511	0.000511	0.129955	4.5e-05
659	0.390507	0.000507	0.260819	0.000819	0.129735	0.000265
660	0.390489	0.000489	0.260933	0.000933	0.129602	0.000398
661	0.390396	0.000396	0.260842	0.000842	0.129603	0.000397
662	0.390525	0.000525	0.260807	0.000807	0.129761	0.000239
663	0.390477	0.000477	0.260765	0.000765	0.129757	0.000243
664	0.390575	0.000575	0.260926	0.000926	0.129693	0.000307
665	0.390637	0.000637	0.260982	0.000982	0.129703	0.000297
666	0.390534	0.000534	0.261112	0.001112	0.129475	0.000525
667	0.390474	0.000474	0.261106	0.001106	0.12942	0.00058
668	0.390476	0.000476	0.261128	0.001128	0.1294	0.0006
669	0.390522	0.000522	0.261101	0.001101	0.12947	0.00053
670	0.390584	0.000584	0.261159	0.001159	0.129471	0.000529
671	0.390393	0.000393	0.260994	0.000994	0.129447	0.000553
672	0.390577	0.000577	0.260931	0.000931	0.12969	0.00031
673	0.390392	0.000392	0.26097	0.00097	0.129472	0.000528
674	0.390335	0.000335	0.261094	0.001094	0.129294	0.000706
675	0.390343	0.000343	0.261232	0.001232	0.129165	0.000835
676	0.390437	0.000437	0.261133	0.001133	0.129348	0.000652
677	0.390609	0.000609	0.261122	0.001122	0.129531	0.000469
678	0.390426	0.000426	0.261058	0.001058	0.129414	0.000586
679	0.390678	0.000678	0.261114	0.001114	0.129604	0.000396
680	0.390586	0.000586	0.261094	0.001094	0.129531	0.000469
681	0.3909	0.0009	0.261097	0.001097	0.12984	0.00016
682	0.39063	0.00063	0.260952	0.000952	0.129713	0.000287
683	0.390364	0.000364	0.26086	0.00086	0.129543	0.000457
684	0.39057	0.00057	0.261053	0.001053	0.129558	0.000442
685	0.390567	0.000567	0.261007	0.001007	0.129597	0.000403
686	0.390569	0.000569	0.260894	0.000894	0.129709	0.000291
687	0.390614	0.000614	0.26084	0.00084	0.129804	0.000196
688	0.39064	0.00064	0.260865	0.000865	0.129805	0.000195
689	0.390886	0.000886	0.260842	0.000842	0.130069	6.9e-05
690	0.390678	0.000678	0.260866	0.000866	0.129838	0.000162
691	0.390957	0.000957	0.260808	0.000808	0.130169	0.000169
692	0.390566	0.000566	0.260747	0.000747	0.129842	0.000158
693	0.390757	0.000757	0.260773	0.000773	0.130005	5e-06
694	0.390569	0.000569	0.260746	0.000746	0.129846	0.000154
695	0.390614	0.000614	0.260713	0.000713	0.129925	7.5e-05
696	0.390656	0.000656	0.260875	0.000875	0.1298	0.0002
697	0.390805	0.000805	0.26077	0.00077	0.130054	5.4e-05
698	0.390697	0.000697	0.260633	0.000633	0.130082	8.2e-05
699	0.390965	0.000965	0.260599	0.000599	0.130379	0.000379
700	0.391046	0.001046	0.260569	0.000569	0.130487	0.000487
701	0.391088	0.001088	0.260566	0.000566	0.130531	0.000531
702	0.390862	0.000862	0.26054	0.00054	0.130335	0.000335
703	0.390494	0.000494	0.260513	0.000513	0.129999	1e-06
704	0.390475	0.000475	0.260662	0.000662	0.129832	0.000168
705	0.390792	0.000792	0.260801	0.000801	0.130005	5e-06
706	0.39123	0.00123	0.260507	0.000507	0.130731	0.000731
707	0.391104	0.001104	0.260443	0.000443	0.13067	0.00067
708	0.391043	0.001043	0.260617	0.000617	0.130437	0.000437
709	0.391066	0.001066	0.260566	0.000566	0.130511	0.000511
710	0.390679	0.000679	0.260645	0.000645	0.130049	4.9e-05
711	0.390995	0.000995	0.260595	0.000595	0.130412	0.000412
712	0.391203	0.001203	0.260559	0.000559	0.130653	0.000653
713	0.391295	0.001295	0.260587	0.000587	0.130718	0.000718
714	0.391074	0.001074	0.260612	0.000612	0.130475	0.000475
715	0.391218	0.001218	0.260683	0.000683	0.130547	0.000547
716	0.391115	0.001115	0.260873	0.000873	0.130255	0.000255
717	0.391056	0.001056	0.260721	0.000721	0.130348	0.000348
718	0.391244	0.001244	0.260841	0.000841	0.130413	0.000413
719	0.3912	0.0012	0.260683	0.000683	0.130529	0.000529
720	0.391161	0.001161	0.260852	0.000852	0.130323	0.000323
721	0.390981	0.000981	0.260663	0.000663	0.130333	0.000333
722	0.390819	0.000819	0.260465	0.000465	0.130368	0.000368
723	0.390824	0.000824	0.260589	0.000589	0.130252	0.000252
724	0.39061	0.00061	0.260466	0.000466	0.13016	0.00016
725	0.390979	0.000979	0.260581	0.000581	0.130411	0.000411
726	0.390793	0.000793	0.260556	0.000556	0.130252	0.000252
727	0.390609	0.000609	0.260619	0.000619	0.130003	3e-06
728	0.390508	0.000508	0.26053	0.00053	0.129997	3e-06
729	0.390701	0.000701	0.260574	0.000574	0.130144	0.000144
730	0.390745	0.000745	0.260693	0.000693	0.130067	6.7e-05
731	0.390507	0.000507	0.260603	0.000603	0.129919	8.1e-05
732	0.390315	0.000315	0.260474	0.000474	0.129857	0.000143
733	0.390412	0.000412	0.260435	0.000435	0.129994	6e-06
734	0.390553	0.000553	0.260349	0.000349	0.130217	0.000217
735	0.390674	0.000674	0.260446	0.000446	0.130243	0.000243
736	0.390609	0.000609	0.260317	0.000317	0.130306	0.000306
737	0.390569	0.000569	0.260348	0.000348	0.130234	0.000234
738	0.390594	0.000594	0.260413	0.000413	0.130194	0.000194
739	0.390594	0.000594	0.260529	0.000529	0.13008	8e-05
740	0.390551	0.000551	0.260498	0.000498	0.130068	6.8e-05
741	0.390536	0.000536	0.260403	0.000403	0.130148	0.000148
742	0.390696	0.000696	0.260413	0.000413	0.130295	0.000295
743	0.39053	0.00053	0.260435	0.000435	0.130109	0.000109
744	0.390426	0.000426	0.260315	0.000315	0.130126	0.000126
745	0.390813	0.000813	0.260476	0.000476	0.130348	0.000348
746	0.390496	0.000496	0.260351	0.000351	0.130158	0.000158
747	0.390308	0.000308	0.260371	0.000371	0.129953	4.7e-05
748	0.39064	0.00064	0.260562	0.000562	0.130091	9.1e-05
749	0.390253	0.000253	0.260576	0.000576	0.12969	0.00031
750	0.390369	0.000369	0.260439	0.000439	0.129943	5.7e-05
751	0.390517	0.000517	0.260431	0.000431	0.1301	0.0001
752	0.390573	0.000573	0.260267	0.000267	0.130317	0.000317
753	0.390278	0.000278	0.260402	0.000402	0.129889	0.000111
754	0.390192	0.000192	0.260258	0.000258	0.12995	5e-05
755	0.390455	0.000455	0.260367	0.000367	0.130103	0.000103
756	0.39067	0.00067	0.260269	0.000269	0.130411	0.000411
757	0.390688	0.000688	0.260285	0.000285	0.130412	0.000412
758	0.390569	0.000569	0.260306	0.000306	0.130275	0.000275
759	0.390505	0.000505	0.260314	0.000314	0.130205	0.000205
760	0.390428	0.000428	0.260564	0.000564	0.12988	0.00012
761	0.390355	0.000355	0.260601	0.000601	0.12977	0.00023
762	0.390235	0.000235	0.260359	0.000359	0.129891	0.000109
763	0.390397	0.000397	0.260292	0.000292	0.13012	0.00012
764	0.390439	0.000439	0.260413	0.000413	0.130043	4.3e-05
765	0.39041	0.00041	0.260608	0.000608	0.129814	0.000186
766	0.390373	0.000373	0.260496	0.000496	0.129887	0.000113
767	0.390547	0.000547	0.260189	0.000189	0.130372	0.000372
768	0.390539	0.000539	0.260393	0.000393	0.130159	0.000159
769	0.390236	0.000236	0.260375	0.000375	0.129875	0.000125
770	0.390209	0.000209	0.260329	0.000329	0.129897	0.000103
771	0.390531	0.000531	0.260496	0.000496	0.130051	5.1e-05
772	0.390641	0.000641	0.260496	0.000496	0.13016	0.00016
773	0.390559	0.000559	0.260457	0.000457	0.130115	0.000115
774	0.390427	0.000427	0.260366	0.000366	0.130074	7.4e-05
775	0.390552	0.000552	0.260415	0.000415	0.130149	0.000149
776	0.390449	0.000449	0.260482	0.000482	0.129983	1.7e-05
777	0.390599	0.000599	0.260513	0.000513	0.130098	9.8e-05
778	0.390833	0.000833	0.260551	0.000551	0.130295	0.000295
779	0.390546	0.000546	0.260498	0.000498	0.13006	6e-05
780	0.390484	0.000484	0.26044	0.00044	0.130056	5.6e-05
781	0.390347	0.000347	0.260272	0.000272	0.130085	8.5e-05
782	0.390804	0.000804	0.260602	0.000602	0.130213	0.000213
783	0.390656	0.000656	0.260481	0.000481	0.130186	0.000186
784	0.390554	0.000554	0.260525	0.000525	0.130043	4.3e-05
785	0.390572	0.000572	0.260513	0.000513	0.130075	7.5e-05
786	0.390675	0.000675	0.260473	0.000473	0.130215	0.000215
787	0.390691	0.000691	0.260508	0.000508	0.130196	0.000196
788	0.390426	0.000426	0.260495	0.000495	0.129942	5.8e-05
789	0.390525	0.000525	0.260461	0.000461	0.130079	7.9e-05
790	0.390639	0.000639	0.260529	0.000529	0.130125	0.000125
791	0.390747	0.000747	0.260473	0.000473	0.130287	0.000287
792	0.390722	0.000722	0.260487	0.000487	0.130245	0.000245
793	0.39068	0.00068	0.26052	0.00052	0.130172	0.000172
794	0.390736	0.000736	0.260472	0.000472	0.130278	0.000278
795	0.390672	0.000672	0.260584	0.000584	0.130104	0.000104
796	0.390662	0.000662	0.260549	0.000549	0.130127	0.000127
797	0.390903	0.000903	0.260645	0.000645	0.13027	0.00027
798	0.390902	0.000902	0.260537	0.000537	0.130379	0.000379
799	0.390775	0.000775	0.26048	0.00048	0.130314	0.000314
800	0.390816	0.000816	0.260419	0.000419	0.130417	0.000417
801	0.390899	0.000899	0.260315	0.000315	0.130614	0.000614
802	0.390857	0.000857	0.260145	0.000145	0.130743	0.000743
803	0.390771	0.000771	0.260114	0.000114	0.130692	0.000692
804	0.390842	0.000842	0.260147	0.000147	0.130738	0.000738
805	0.390534	0.000534	0.260026	2.6e-05	0.130576	0.000576
806	0.390479	0.000479	0.259642	0.000358	0.130944	0.000944
807	0.390705	0.000705	0.257954	0.002046	0.133016	0.003016
808	0.390783	0.000783	0.254794	0.005206	0.136451	0.006451
809	0.390809	0.000809	0.261106	0.001106	0.129725	0.000275
810	0.39086	0.00086	0.261184	0.001184	0.129698	0.000302
811	0.39073	0.00073	0.261212	0.001212	0.129543	0.000457
812	0.391103	0.001103	0.261071	0.001071	0.130052	5.2e-05
813	0.391706	0.001706	0.261362	0.001362	0.130384	0.000384
814	0.392438	0.002438	0.261143	0.001143	0.131362	0.001362
815	0.393268	0.003268	0.261037	0.001037	0.132349	0.002349
816	0.392442	0.002442	0.260991	0.000991	0.131469	0.001469
817	0.391675	0.001675	0.261053	0.001053	0.130628	0.000628
818	0.39136	0.00136	0.2611	0.0011	0.130267	0.000267
819	0.39167	0.00167	0.261124	0.001124	0.130555	0.000555
820	0.391842	0.001842	0.261138	0.001138	0.130714	0.000714
821	0.391882	0.001882	0.261095	0.001095	0.130796	0.000796
822	0.391665	0.001665	0.261049	0.001049	0.130625	0.000625
823	0.391364	0.001364	0.260987	0.000987	0.130387	0.000387
824	0.391671	0.001671	0.261037	0.001037	0.130644	0.000644
825	0.391337	0.001337	0.261092	0.001092	0.130257	0.000257
826	0.391283	0.001283	0.261134	0.001134	0.130162	0.000162
827	0.391243	0.001243	0.261019	0.001019	0.130236	0.000236
828	0.391218	0.001218	0.260903	0.000903	0.130327	0.000327
829	0.391539	0.001539	0.260743	0.000743	0.130809	0.000809
830	0.391356	0.001356	0.260894	0.000894	0.130472	0.000472
831	0.391152	0.001152	0.260981	0.000981	0.130182	0.000182
832	0.39109	0.00109	0.260937	0.000937	0.130165	0.000165
833	0.391204	0.001204	0.261051	0.001051	0.130164	0.000164
834	0.391249	0.001249	0.261046	0.001046	0.130214	0.000214
835	0.391097	0.001097	0.261016	0.001016	0.130093	9.3e-05
836	0.391435	0.001435	0.260969	0.000969	0.130475	0.000475
837	0.391527	0.001527	0.260906	0.000906	0.13063	0.00063
838	0.391132	0.001132	0.260913	0.000913	0.130231	0.000231
839	0.391067	0.001067	0.260985	0.000985	0.130095	9.5e-05
840	0.391109	0.001109	0.260909	0.000909	0.130213	0.000213
841	0.391461	0.001461	0.260989	0.000989	0.130482	0.000482
842	0.391185	0.001185	0.260928	0.000928	0.130269	0.000269
843	0.391143	0.001143	0.260977	0.000977	0.130178	0.000178
844	0.391076	0.001076	0.260847	0.000847	0.130239	0.000239
845	0.391071	0.001071	0.260852	0.000852	0.130231	0.000231
846	0.390979	0.000979	0.260788	0.000788	0.130201	0.000201
847	0.391059	0.001059	0.26094	0.00094	0.130129	0.000129
848	0.391098	0.001098	0.260947	0.000947	0.130162	0.000162
849	0.391129	0.001129	0.260898	0.000898	0.130242	0.000242
850	0.39133	0.00133	0.260762	0.000762	0.130579	0.000579
851	0.390989	0.000989	0.260781	0.000781	0.130219	0.000219
852	0.391225	0.001225	0.260799	0.000799	0.130437	0.000437
853	0.391032	0.001032	0.260864	0.000864	0.130179	0.000179
854	0.39106	0.00106	0.260842	0.000842	0.130231	0.000231
855	0.391044	0.001044	0.260892	0.000892	0.130165	0.000165
856	0.391041	0.001041	0.26088	0.00088	0.130172	0.000172
857	0.390942	0.000942	0.260759	0.000759	0.130194	0.000194
858	0.390828	0.000828	0.260705	0.000705	0.130134	0.000134
859	0.390975	0.000975	0.26082	0.00082	0.130167	0.000167
860	0.391013	0.001013	0.260789	0.000789	0.130234	0.000234
861	0.391057	0.001057	0.260817	0.000817	0.130252	0.000252
862	0.390998	0.000998	0.260867	0.000867	0.130143	0.000143
863	0.390924	0.000924	0.260844	0.000844	0.130091	9.1e-05
864	0.390959	0.000959	0.260907	0.000907	0.130064	6.4e-05
865	0.390973	0.000973	0.260868	0.000868	0.130118	0.000118
866	0.390996	0.000996	0.260872	0.000872	0.130137	0.000137
867	0.391017	0.001017	0.260862	0.000862	0.130167	0.000167
868	0.391019	0.001019	0.260873	0.000873	0.130156	0.000156
869	0.391142	0.001142	0.261021	0.001021	0.130133	0.000133
870	0.391194	0.001194	0.261061	0.001061	0.130146	0.000146
871	0.391153	0.001153	0.261067	0.001067	0.130099	9.9e-05
872	0.39098	0.00098	0.260901	0.000901	0.130088	8.8e-05
873	0.391011	0.001011	0.260977	0.000977	0.130047	4.7e-05
874	0.39116	0.00116	0.261107	0.001107	0.130065	6.5e-05
875	0.391229	0.001229	0.261063	0.001063	0.130179	0.000179
876	0.391149	0.001149	0.260893	0.000893	0.130268	0.000268
877	0.391142	0.001142	0.260963	0.000963	0.13019	0.00019
878	0.391081	0.001081	0.261044	0.001044	0.130049	4.9e-05
879	0.391142	0.001142	0.261064	0.001064	0.130091	9.1e-05
880	0.391177	0.001177	0.261092	0.001092	0.130096	9.6e-05
881	0.391165	0.001165	0.260979	0.000979	0.130197	0.000197
882	0.391135	0.001135	0.261116	0.001116	0.130031	3.1e-05
883	0.391114	0.001114	0.261004	0.001004	0.130121	0.000121
884	0.39109	0.00109	0.26092	0.00092	0.130181	0.000181
885	0.391045	0.001045	0.260908	0.000908	0.130146	0.000146
886	0.391595	0.001595	0.261439	0.001439	0.130163	0.000163
887	0.391269	0.001269	0.261136	0.001136	0.130141	0.000141
888	0.391071	0.001071	0.260938	0.000938	0.130144	0.000144
889	0.390998	0.000998	0.260872	0.000872	0.130135	0.000135
890	0.390771	0.000771	0.260979	0.000979	0.129804	0.000196
891	0.390945	0.000945	0.26094	0.00094	0.130016	1.6e-05
892	0.391092	0.001092	0.260998	0.000998	0.130106	0.000106
893	0.391118	0.001118	0.260971	0.000971	0.130158	0.000158
894	0.391035	0.001035	0.260903	0.000903	0.130143	0.000143
895	0.391062	0.001062	0.260993	0.000993	0.130081	8.1e-05
896	0.391092	0.001092	0.261017	0.001017	0.130087	8.7e-05
897	0.391036	0.001036	0.260954	0.000954	0.130093	9.3e-05
898	0.391039	0.001039	0.260905	0.000905	0.130143	0.000143
899	0.391094	0.001094	0.260851	0.000851	0.130252	0.000252
900	0.391091	0.001091	0.260895	0.000895	0.130206	0.000206
901	0.391107	0.001107	0.260972	0.000972	0.130145	0.000145
902	0.391106	0.001106	0.260911	0.000911	0.130204	0.000204
903	0.391037	0.001037	0.26088	0.00088	0.130167	0.000167
904	0.391076	0.001076	0.260965	0.000965	0.130121	0.000121
905	0.391066	0.001066	0.260933	0.000933	0.130144	0.000144
True Value [m]	0.39		0.26		0.13
Accuracy [m]		0.000557487		0.000431628		0.000275462
Precision [m]		0.000385451		0.000346556		0.000324884
Maximum Instrumental Error [m]		0.003268		0.005206		0.006451
