# Supplementary material for: Collecting Kinematic Data on a Ski Track with Optoelectronic Stereophotogrammetry: A Methodological Study Assessing the Feasibility of Bringing the Biomechanics Lab to the Field
Source: PLoS One. 2016 Aug 25;11(8):e0161757. doi: 10.1371/journal.pone.0161757 (PMC4999283; doi:10.1371/journal.pone.0161757)
Supplement: S3 Table — LTOE: left toe marker; LANK: left ankle marker. CLAV: clavicular marker; STRN: sternum marker; RASI: right anterior pelvic marker; LASI: left anterior pelvic marker; RPSI: right posterior pelvic marker; LPSI: left posterior pelvic marker; LTHI: left thigh marker; LKNE: left knee marker. AbsDiff: absolute difference between the stereophotogrammetrically reconstructed and the manufacturer-specified distances. SD: Standard deviation. (XLSX) [file pone.0161757.s003.xlsx]

## Sheet: Dynamic Measurement - Trial 1
Frame	LTOE-LANK [m]	AbsDiff [m]	CLAV-STRN [m]	AbsDiff [m]	RASI-LASI [m]	AbsDiff [m]	RPSI-LPSI [m]	AbsDiff [m]	LTHI-LKNE [m]	AbsDiff [m]
1	0.300591	0.012591	0.185096	0.003096	0.215295	0.001705	0.122303	0.003303	0.097591	0.000591
2	0.287704	0.000296	0.184442	0.002442	0.215952	0.001048	0.122357	0.003357	0.097178	0.000178
3	0.287743	0.000257	0.183432	0.001432	0.2153	0.0017	0.122799	0.003799	0.096758	0.000242
4	0.287813	0.000187	0.184799	0.002799	0.215168	0.001832	0.123013	0.004013	0.096389	0.000611
5	0.287755	0.000245	0.186345	0.004345	0.21483	0.00217	0.122983	0.003983	0.096158	0.000842
6	0.287627	0.000373	0.188894	0.006894	0.21635	0.00065	0.123156	0.004156	0.095986	0.001014
7	0.287256	0.000744	0.191526	0.009526	0.217784	0.000784	0.123171	0.004171	0.096058	0.000942
8	0.287386	0.000614	0.194769	0.012769	0.21726	0.00026	0.123098	0.004098	0.095958	0.001042
9	0.287505	0.000495	0.197487	0.015487	0.216229	0.000771	0.123185	0.004185	0.095982	0.001018
10	0.287644	0.000356	0.200732	0.018732	0.21598	0.00102	0.123014	0.004014	0.096437	0.000563
11	0.287544	0.000456	0.204047	0.022047	0.216936	6.4e-05	0.123055	0.004055	0.097171	0.000171
12	0.287407	0.000593	0.200995	0.018995	0.217239	0.000239	0.122766	0.003766	0.097229	0.000229
13	0.287573	0.000427	0.196526	0.014526	0.217598	0.000598	0.12254	0.00354	0.097097	9.7e-05
14	0.28771	0.00029	0.195534	0.013534	0.218153	0.001153	0.122523	0.003523	0.096836	0.000164
15	0.287909	9.1e-05	0.193601	0.011601	0.218957	0.001957	0.122463	0.003463	0.097314	0.000314
16	0.288099	9.9e-05	0.19161	0.00961	0.219205	0.002205	0.121539	0.002539	0.09794	0.00094
17	0.288214	0.000214	0.191129	0.009129	0.21957	0.00257	0.122113	0.003113	0.097782	0.000782
18	0.288212	0.000212	0.191208	0.009208	0.21984	0.00284	0.121431	0.002431	0.098433	0.001433
19	0.288131	0.000131	0.191074	0.009074	0.219776	0.002776	0.121532	0.002532	0.098826	0.001826
20	0.288069	6.9e-05	0.19079	0.00879	0.219984	0.002984	0.121241	0.002241	0.098717	0.001717
21	0.287947	5.3e-05	0.190839	0.008839	0.21984	0.00284	0.121545	0.002545	0.097929	0.000929
22	0.28757	0.00043	0.190714	0.008714	0.21949	0.00249	0.122124	0.003124	0.097193	0.000193
23	0.287265	0.000735	0.188211	0.006211	0.218958	0.001958	0.122413	0.003413	0.096425	0.000575
24	0.287132	0.000868	0.186295	0.004295	0.219037	0.002037	0.122038	0.003038	0.095819	0.001181
25	0.287119	0.000881	0.18554	0.00354	0.218768	0.001768	0.123374	0.004374	0.095724	0.001276
26	0.287123	0.000877	0.18572	0.00372	0.218682	0.001682	0.123129	0.004129	0.096177	0.000823
27	0.287634	0.000366	0.18711	0.00511	0.218773	0.001773	0.122835	0.003835	0.0956	0.0014
28	0.287648	0.000352	0.186849	0.004849	0.218607	0.001607	0.122909	0.003909	0.095513	0.001487
29	0.287456	0.000544	0.186966	0.004966	0.218359	0.001359	0.122816	0.003816	0.095136	0.001864
30	0.287783	0.000217	0.187618	0.005618	0.21795	0.00095	0.123514	0.004514	0.095176	0.001824
31	0.287319	0.000681	0.187657	0.005657	0.218661	0.001661	0.123685	0.004685	0.094825	0.002175
32	0.287235	0.000765	0.187343	0.005343	0.218935	0.001935	0.123595	0.004595	0.094848	0.002152
33	0.287309	0.000691	0.187389	0.005389	0.218514	0.001514	0.123741	0.004741	0.095938	0.001062
34	0.28767	0.00033	0.187253	0.005253	0.218826	0.001826	0.123586	0.004586	0.095817	0.001183
35	0.287657	0.000343	0.186719	0.004719	0.219182	0.002182	0.123138	0.004138	0.095576	0.001424
36	0.287726	0.000274	0.186726	0.004726	0.219588	0.002588	0.122915	0.003915	0.095255	0.001745
37	0.287643	0.000357	0.186949	0.004949	0.219802	0.002802	0.122782	0.003782	0.095683	0.001317
38	0.287526	0.000474	0.187144	0.005144	0.221302	0.004302	0.122573	0.003573	0.096068	0.000932
39	0.287309	0.000691	0.186652	0.004652	0.222253	0.005253	0.122593	0.003593	0.096376	0.000624
40	0.287333	0.000667	0.185466	0.003466	0.223113	0.006113	0.122661	0.003661	0.096668	0.000332
41	0.287691	0.000309	0.185622	0.003622	0.220069	0.003069	0.122632	0.003632	0.096796	0.000204
42	0.287799	0.000201	0.185591	0.003591	0.217181	0.000181	0.122822	0.003822	0.096926	7.4e-05
43	0.287257	0.000743	0.186029	0.004029	0.215768	0.001232	0.122522	0.003522	0.097299	0.000299
44	0.287661	0.000339	0.186796	0.004796	0.215217	0.001783	0.122415	0.003415	0.097334	0.000334
45	0.287744	0.000256	0.187869	0.005869	0.215532	0.001468	0.122295	0.003295	0.097582	0.000582
46	0.287871	0.000129	0.189794	0.007794	0.216486	0.000514	0.122524	0.003524	0.097917	0.000917
47	0.288136	0.000136	0.191472	0.009472	0.216979	2.1e-05	0.122229	0.003229	0.097734	0.000734
48	0.28818	0.00018	0.193057	0.011057	0.216447	0.000553	0.122404	0.003404	0.097345	0.000345
49	0.288166	0.000166	0.194862	0.012862	0.215995	0.001005	0.12254	0.00354	0.097592	0.000592
50	0.288343	0.000343	0.196011	0.014011	0.216101	0.000899	0.122374	0.003374	0.098144	0.001144
51	0.288464	0.000464	0.196908	0.014908	0.216305	0.000695	0.122404	0.003404	0.09848	0.00148
52	0.288566	0.000566	0.197484	0.015484	0.216209	0.000791	0.122663	0.003663	0.098552	0.001552
53	0.28852	0.00052	0.197159	0.015159	0.216136	0.000864	0.123288	0.004288	0.098468	0.001468
54	0.288529	0.000529	0.196448	0.014448	0.216	0.001	0.123176	0.004176	0.097466	0.000466
55	0.288412	0.000412	0.195234	0.013234	0.21539	0.00161	0.123306	0.004306	0.096381	0.000619
56	0.288198	0.000198	0.19433	0.01233	0.21552	0.00148	0.124005	0.005005	0.09525	0.00175
57	0.28835	0.00035	0.193461	0.011461	0.215926	0.001074	0.123869	0.004869	0.095132	0.001868
58	0.288836	0.000836	0.191885	0.009885	0.21582	0.00118	0.123816	0.004816	0.095389	0.001611
59	0.288808	0.000808	0.1909	0.0089	0.215763	0.001237	0.124472	0.005472	0.095251	0.001749
60	0.288846	0.000846	0.188755	0.006755	0.215587	0.001413	0.124243	0.005243	0.09496	0.00204
61	0.289164	0.001164	0.186319	0.004319	0.216829	0.000171	0.124555	0.005555	0.09432	0.00268
62	0.288961	0.000961	0.184854	0.002854	0.219182	0.002182	0.124485	0.005485	0.094479	0.002521
63	0.288863	0.000863	0.184118	0.002118	0.220363	0.003363	0.124533	0.005533	0.094164	0.002836
64	0.288878	0.000878	0.183616	0.001616	0.222258	0.005258	0.124905	0.005905	0.094201	0.002799
65	0.289074	0.001074	0.183569	0.001569	0.223173	0.006173	0.124395	0.005395	0.094267	0.002733
66	0.289062	0.001062	0.183235	0.001235	0.223203	0.006203	0.124192	0.005192	0.09459	0.00241
67	0.288306	0.000306	0.183086	0.001086	0.221954	0.004954	0.124197	0.005197	0.094664	0.002336
68	0.288094	9.4e-05	0.183101	0.001101	0.219803	0.002803	0.124281	0.005281	0.095021	0.001979
69	0.288134	0.000134	0.183293	0.001293	0.217852	0.000852	0.12389	0.00489	0.094856	0.002144
70	0.287781	0.000219	0.1835	0.0015	0.216424	0.000576	0.124145	0.005145	0.094953	0.002047
71	0.287542	0.000458	0.183518	0.001518	0.215199	0.001801	0.124073	0.005073	0.094921	0.002079
72	0.288395	0.000395	0.183732	0.001732	0.214184	0.002816	0.12365	0.00465	0.09501	0.00199
73	0.287819	0.000181	0.183888	0.001888	0.214148	0.002852	0.123649	0.004649	0.095539	0.001461
74	0.287833	0.000167	0.18392	0.00192	0.214148	0.002852	0.123895	0.004895	0.095599	0.001401
75	0.287712	0.000288	0.184063	0.002063	0.216245	0.000755	0.124253	0.005253	0.095697	0.001303
76	0.28749	0.00051	0.184648	0.002648	0.217041	4.1e-05	0.124072	0.005072	0.095663	0.001337
77	0.287094	0.000906	0.184664	0.002664	0.217842	0.000842	0.123863	0.004863	0.095652	0.001348
78	0.287156	0.000844	0.18507	0.00307	0.218564	0.001564	0.124066	0.005066	0.095834	0.001166
79	0.286913	0.001087	0.185321	0.003321	0.218389	0.001389	0.124334	0.005334	0.095625	0.001375
80	0.286732	0.001268	0.185085	0.003085	0.219013	0.002013	0.124557	0.005557	0.095606	0.001394
81	0.287635	0.000365	0.184773	0.002773	0.218085	0.001085	0.124354	0.005354	0.095415	0.001585
82	0.287264	0.000736	0.184843	0.002843	0.217482	0.000482	0.124186	0.005186	0.095365	0.001635
83	0.286765	0.001235	0.184888	0.002888	0.217937	0.000937	0.123699	0.004699	0.095079	0.001921
84	0.286761	0.001239	0.185379	0.003379	0.218455	0.001455	0.123826	0.004826	0.094543	0.002457
85	0.286552	0.001448	0.185143	0.003143	0.218655	0.001655	0.123598	0.004598	0.094335	0.002665
86	0.286261	0.001739	0.185081	0.003081	0.218856	0.001856	0.123753	0.004753	0.09454	0.00246
87	0.28699	0.00101	0.185499	0.003499	0.21904	0.00204	0.123896	0.004896	0.09532	0.00168
88	0.286789	0.001211	0.185846	0.003846	0.221865	0.004865	0.123716	0.004716	0.095341	0.001659
89	0.286792	0.001208	0.186718	0.004718	0.226567	0.009567	0.123021	0.004021	0.095244	0.001756
90	0.287114	0.000886	0.186831	0.004831	0.23021	0.01321	0.122831	0.003831	0.095484	0.001516
91	0.287821	0.000179	0.186217	0.004217	0.231565	0.014565	0.123263	0.004263	0.095694	0.001306
92	0.287827	0.000173	0.184861	0.002861	0.228399	0.011399	0.122726	0.003726	0.096279	0.000721
93	0.287843	0.000157	0.183783	0.001783	0.225821	0.008821	0.122668	0.003668	0.096058	0.000942
94	0.287554	0.000446	0.184582	0.002582	0.225647	0.008647	0.122324	0.003324	0.096553	0.000447
95	0.287354	0.000646	0.185983	0.003983	0.222781	0.005781	0.122441	0.003441	0.096416	0.000584
96	0.287492	0.000508	0.186867	0.004867	0.22289	0.00589	0.122725	0.003725	0.096113	0.000887
97	0.287472	0.000528	0.187086	0.005086	0.222875	0.005875	0.122752	0.003752	0.095738	0.001262
98	0.287434	0.000566	0.186441	0.004441	0.225757	0.008757	0.122868	0.003868	0.095785	0.001215
99	0.287329	0.000671	0.185521	0.003521	0.227642	0.010642	0.122009	0.003009	0.096015	0.000985
100	0.287143	0.000857	0.187564	0.005564	0.227817	0.010817	0.123103	0.004103	0.09589	0.00111
101	0.287172	0.000828	0.187068	0.005068	0.228148	0.011148	0.122893	0.003893	0.095413	0.001587
102	0.287238	0.000762	0.186052	0.004052	0.228615	0.011615	0.124241	0.005241	0.095147	0.001853
103	0.287442	0.000558	0.185797	0.003797	0.226904	0.009904	0.123709	0.004709	0.095128	0.001872
104	0.287254	0.000746	0.185974	0.003974	0.223252	0.006252	0.123135	0.004135	0.094965	0.002035
105	0.286795	0.001205	0.186362	0.004362	0.223213	0.006213	0.123338	0.004338	0.095433	0.001567
106	0.286847	0.001153	0.186189	0.004189	0.222395	0.005395	0.12325	0.00425	0.095432	0.001568
107	0.28673	0.00127	0.186403	0.004403	0.220438	0.003438	0.123832	0.004832	0.09476	0.00224
108	0.287152	0.000848	0.186209	0.004209	0.223947	0.006947	0.12386	0.00486	0.095079	0.001921
109	0.287544	0.000456	0.186737	0.004737	0.224785	0.007785	0.123539	0.004539	0.094517	0.002483
110	0.2868	0.0012	0.188812	0.006812	0.225765	0.008765	0.124002	0.005002	0.094845	0.002155
111	0.286892	0.001108	0.189798	0.007798	0.229274	0.012274	0.122883	0.003883	0.094396	0.002604
112	0.286765	0.001235	0.189392	0.007392	0.232437	0.015437	0.122483	0.003483	0.09496	0.00204
113	0.286649	0.001351	0.189265	0.007265	0.231774	0.014774	0.123729	0.004729	0.095794	0.001206
114	0.286627	0.001373	0.189537	0.007537	0.229784	0.012784	0.123797	0.004797	0.095624	0.001376
115	0.286923	0.001077	0.190109	0.008109	0.225621	0.008621	0.123478	0.004478	0.095711	0.001289
116	0.28695	0.00105	0.190297	0.008297	0.22341	0.00641	0.122196	0.003196	0.096451	0.000549
117	0.286568	0.001432	0.189031	0.007031	0.222776	0.005776	0.122479	0.003479	0.096557	0.000443
118	0.286606	0.001394	0.188561	0.006561	0.225063	0.008063	0.12358	0.00458	0.09629	0.00071
119	0.286693	0.001307	0.188741	0.006741	0.226319	0.009319	0.123653	0.004653	0.09599	0.00101
120	0.286921	0.001079	0.188811	0.006811	0.226704	0.009704	0.122806	0.003806	0.095853	0.001147
121	0.287325	0.000675	0.188279	0.006279	0.225741	0.008741	0.12242	0.00342	0.095247	0.001753
122	0.285535	0.002465	0.189244	0.007244	0.225222	0.008222	0.123374	0.004374	0.094969	0.002031
123	0.284003	0.003997	0.189402	0.007402	0.225929	0.008929	0.123653	0.004653	0.094391	0.002609
124	0.282113	0.005887	0.188646	0.006646	0.223433	0.006433	0.12424	0.00524	0.093503	0.003497
125	0.280858	0.007142	0.188806	0.006806	0.222597	0.005597	0.123546	0.004546	0.093041	0.003959
126	0.27888	0.00912	0.18871	0.00671	0.221542	0.004542	0.123445	0.004445	0.092631	0.004369
127	0.281186	0.006814	0.188353	0.006353	0.219199	0.002199	0.123007	0.004007	0.09199	0.00501
128	0.280612	0.007388	0.187712	0.005712	0.217868	0.000868	0.122015	0.003015	0.092637	0.004363
129	0.281192	0.006808	0.187743	0.005743	0.217404	0.000404	0.1223	0.0033	0.092875	0.004125
130	0.281461	0.006539	0.18806	0.00606	0.217426	0.000426	0.122746	0.003746	0.093064	0.003936
131	0.282029	0.005971	0.186064	0.004064	0.216516	0.000484	0.123189	0.004189	0.093496	0.003504
132	0.277584	0.010416	0.186425	0.004425	0.218042	0.001042	0.122304	0.003304	0.093771	0.003229
133	0.281421	0.006579	0.186876	0.004876	0.218482	0.001482	0.122478	0.003478	0.094422	0.002578
134	0.27976	0.00824	0.186288	0.004288	0.220446	0.003446	0.123058	0.004058	0.095169	0.001831
135	0.28176	0.00624	0.186308	0.004308	0.221646	0.004646	0.122072	0.003072	0.095557	0.001443
136	0.282099	0.005901	0.186361	0.004361	0.221482	0.004482	0.123014	0.004014	0.095868	0.001132
137	0.281854	0.006146	0.186816	0.004816	0.221196	0.004196	0.121681	0.002681	0.095934	0.001066
138	0.282082	0.005918	0.187106	0.005106	0.221054	0.004054	0.121739	0.002739	0.095413	0.001587
139	0.281154	0.006846	0.186693	0.004693	0.220713	0.003713	0.123189	0.004189	0.095017	0.001983
140	0.279995	0.008005	0.186973	0.004973	0.221464	0.004464	0.121351	0.002351	0.094148	0.002852
141	0.282486	0.005514	0.186863	0.004863	0.221734	0.004734	0.122996	0.003996	0.09355	0.00345
142	0.285311	0.002689	0.186472	0.004472	0.222029	0.005029	0.123954	0.004954	0.093176	0.003824
143	0.288509	0.000509	0.184861	0.002861	0.221895	0.004895	0.121182	0.002182	0.092939	0.004061
144	0.288246	0.000246	0.184728	0.002728	0.222883	0.005883	0.120898	0.001898	0.092849	0.004151
145	0.287796	0.000204	0.185037	0.003037	0.222917	0.005917	0.122796	0.003796	0.092739	0.004261
146	0.287333	0.000667	0.185723	0.003723	0.222789	0.005789	0.122972	0.003972	0.092696	0.004304
147	0.28703	0.00097	0.186356	0.004356	0.222118	0.005118	0.121745	0.002745	0.092885	0.004115
148	0.286454	0.001546	0.184194	0.002194	0.221719	0.004719	0.12152	0.00252	0.093352	0.003648
149	0.285985	0.002015	0.183548	0.001548	0.222539	0.005539	0.121694	0.002694	0.093748	0.003252
150	0.285815	0.002185	0.183349	0.001349	0.223304	0.006304	0.121703	0.002703	0.093866	0.003134
151	0.286483	0.001517	0.183829	0.001829	0.223541	0.006541	0.121769	0.002769	0.093857	0.003143
152	0.288087	8.7e-05	0.183696	0.001696	0.22211	0.00511	0.121478	0.002478	0.094556	0.002444
153	0.28931	0.00131	0.183579	0.001579	0.220676	0.003676	0.121374	0.002374	0.09613	0.00087
154	0.289265	0.001265	0.183893	0.001893	0.222823	0.005823	0.120955	0.001955	0.096345	0.000655
155	0.290915	0.002915	0.183318	0.001318	0.223712	0.006712	0.120639	0.001639	0.09614	0.00086
156	0.292187	0.004187	0.18275	0.00075	0.22133	0.00433	0.120509	0.001509	0.096738	0.000262
157	0.292334	0.004334	0.182647	0.000647	0.220437	0.003437	0.120325	0.001325	0.09674	0.00026
158	0.292083	0.004083	0.183329	0.001329	0.219773	0.002773	0.120119	0.001119	0.096376	0.000624
159	0.291814	0.003814	0.183767	0.001767	0.22105	0.00405	0.120203	0.001203	0.096828	0.000172
160	0.291798	0.003798	0.183333	0.001333	0.223793	0.006793	0.120006	0.001006	0.096814	0.000186
161	0.289819	0.001819	0.183138	0.001138	0.226498	0.009498	0.120213	0.001213	0.09678	0.00022
162	0.287977	2.3e-05	0.183689	0.001689	0.229063	0.012063	0.120255	0.001255	0.09615	0.00085
163	0.285199	0.002801	0.183794	0.001794	0.229712	0.012712	0.120297	0.001297	0.096762	0.000238
164	0.283783	0.004217	0.184347	0.002347	0.229092	0.012092	0.120477	0.001477	0.096133	0.000867
165	0.283678	0.004322	0.183913	0.001913	0.22759	0.01059	0.120725	0.001725	0.094545	0.002455
166	0.285094	0.002906	0.184495	0.002495	0.226378	0.009378	0.121005	0.002005	0.093889	0.003111
167	0.286827	0.001173	0.184018	0.002018	0.224971	0.007971	0.121188	0.002188	0.093419	0.003581
168	0.288022	2.2e-05	0.183851	0.001851	0.224686	0.007686	0.121232	0.002232	0.092962	0.004038
169	0.28857	0.00057	0.184345	0.002345	0.226138	0.009138	0.121369	0.002369	0.092257	0.004743
170	0.289122	0.001122	0.185214	0.003214	0.22601	0.00901	0.120441	0.001441	0.09105	0.00595
171	0.290531	0.002531	0.185503	0.003503	0.225748	0.008748	0.122197	0.003197	0.090518	0.006482
172	0.291351	0.003351	0.185244	0.003244	0.225845	0.008845	0.123382	0.004382	0.090474	0.006526
173	0.291009	0.003009	0.185388	0.003388	0.226352	0.009352	0.123074	0.004074	0.090483	0.006517
174	0.290498	0.002498	0.185399	0.003399	0.226658	0.009658	0.122255	0.003255	0.090781	0.006219
175	0.290692	0.002692	0.185221	0.003221	0.226885	0.009885	0.121914	0.002914	0.091411	0.005589
176	0.291066	0.003066	0.185846	0.003846	0.227054	0.010054	0.121961	0.002961	0.092604	0.004396
177	0.288998	0.000998	0.186125	0.004125	0.226896	0.009896	0.122431	0.003431	0.09358	0.00342
178	0.286239	0.001761	0.186386	0.004386	0.226039	0.009039	0.122358	0.003358	0.094729	0.002271
179	0.284544	0.003456	0.186183	0.004183	0.227392	0.010392	0.121932	0.002932	0.094729	0.002271
180	0.281924	0.006076	0.18615	0.00415	0.225761	0.008761	0.121901	0.002901	0.094948	0.002052
181	0.280808	0.007192	0.18612	0.00412	0.227063	0.010063	0.122007	0.003007	0.094897	0.002103
182	0.281644	0.006356	0.186091	0.004091	0.228226	0.011226	0.122148	0.003148	0.09521	0.00179
183	0.283181	0.004819	0.18606	0.00406	0.22745	0.01045	0.122134	0.003134	0.095435	0.001565
184	0.284073	0.003927	0.186033	0.004033	0.22731	0.01031	0.12193	0.00293	0.09517	0.00183
185	0.286973	0.001027	0.186005	0.004005	0.224678	0.007678	0.122392	0.003392	0.094404	0.002596
186	0.288313	0.000313	0.18598	0.00398	0.225553	0.008553	0.122437	0.003437	0.093555	0.003445
187	0.289122	0.001122	0.185955	0.003955	0.225905	0.008905	0.122806	0.003806	0.092508	0.004492
188	0.290355	0.002355	0.185928	0.003928	0.226039	0.009039	0.123551	0.004551	0.090443	0.006557
189	0.29187	0.00387	0.185906	0.003906	0.227828	0.010828	0.12379	0.00479	0.091055	0.005945
190	0.293173	0.005173	0.185883	0.003883	0.228711	0.011711	0.122837	0.003837	0.0924	0.0046
191	0.293068	0.005068	0.185861	0.003861	0.229494	0.012494	0.12346	0.00446	0.093509	0.003491
192	0.292444	0.004444	0.185839	0.003839	0.229173	0.012173	0.122546	0.003546	0.094023	0.002977
193	0.291329	0.003329	0.185821	0.003821	0.229327	0.012327	0.123573	0.004573	0.093081	0.003919
194	0.290151	0.002151	0.185801	0.003801	0.229945	0.012945	0.123532	0.004532	0.092115	0.004885
195	0.289093	0.001093	0.185783	0.003783	0.230435	0.013435	0.122998	0.003998	0.091642	0.005358
196	0.288486	0.000486	0.185765	0.003765	0.231219	0.014219	0.122309	0.003309	0.091717	0.005283
197	0.288346	0.000346	0.185749	0.003749	0.23265	0.01565	0.123175	0.004175	0.091939	0.005061
198	0.288687	0.000687	0.185732	0.003732	0.233255	0.016255	0.122836	0.003836	0.092457	0.004543
199	0.288663	0.000663	0.185718	0.003718	0.23304	0.01604	0.122721	0.003721	0.093013	0.003987
200	0.288797	0.000797	0.185705	0.003705	0.232527	0.015527	0.122271	0.003271	0.093855	0.003145
201	0.288586	0.000586	0.186244	0.004244	0.231974	0.014974	0.121791	0.002791	0.094623	0.002377
202	0.28804	4e-05	0.189449	0.007449	0.2301	0.0131	0.119988	0.000988	0.095344	0.001656
203	0.287927	7.3e-05	0.186778	0.004778	0.227193	0.010193	0.117257	0.001743	0.09607	0.00093
204	0.280394	0.007606	0.185018	0.003018	0.223934	0.006934	0.114253	0.004747	0.095287	0.001713
205	0.284592	0.003408	0.183864	0.001864	0.221898	0.004898	0.112506	0.006494	0.09721	0.00021
206	0.286503	0.001497	0.182935	0.000935	0.223535	0.006535	0.11432	0.00468	0.097321	0.000321
207	0.28745	0.00055	0.18216	0.00016	0.22707	0.01007	0.117752	0.001248	0.096858	0.000142
208	0.297924	0.009924	0.182003	3e-06	0.229484	0.012484	0.120096	0.001096	0.096407	0.000593
209	0.295714	0.007714	0.181923	7.7e-05	0.230539	0.013539	0.121078	0.002078	0.095463	0.001537
210	0.293485	0.005485	0.181604	0.000396	0.231657	0.014657	0.122279	0.003279	0.092924	0.004076
211	0.290162	0.002162	0.181326	0.000674	0.233261	0.016261	0.122499	0.003499	0.091375	0.005625
212	0.287758	0.000242	0.181419	0.000581	0.23463	0.01763	0.122218	0.003218	0.091432	0.005568
213	0.285488	0.002512	0.181384	0.000616	0.234899	0.017899	0.122331	0.003331	0.091649	0.005351
214	0.28435	0.00365	0.181421	0.000579	0.246435	0.029435	0.122652	0.003652	0.091603	0.005397
215	0.283718	0.004282	0.181124	0.000876	0.246506	0.029506	0.123333	0.004333	0.09117	0.00583
216	0.283164	0.004836	0.181064	0.000936	0.246192	0.029192	0.123965	0.004965	0.090346	0.006654
217	0.282883	0.005117	0.181435	0.000565	0.24337	0.02637	0.125343	0.006343	0.089484	0.007516
218	0.282896	0.005104	0.181766	0.000234	0.238879	0.021879	0.126386	0.007386	0.08894	0.00806
219	0.282622	0.005378	0.182842	0.000842	0.235263	0.018263	0.127239	0.008239	0.088667	0.008333
220	0.28268	0.00532	0.183253	0.001253	0.234581	0.017581	0.125681	0.006681	0.089039	0.007961
221	0.282678	0.005322	0.183677	0.001677	0.233684	0.016684	0.123296	0.004296	0.090263	0.006737
222	0.282377	0.005623	0.184114	0.002114	0.235891	0.018891	0.124613	0.005613	0.091504	0.005496
223	0.282612	0.005388	0.184569	0.002569	0.236688	0.019688	0.125399	0.006399	0.092761	0.004239
224	0.282926	0.005074	0.185035	0.003035	0.242514	0.025514	0.125782	0.006782	0.094324	0.002676
225	0.283104	0.004896	0.185514	0.003514	0.247031	0.030031	0.128624	0.009624	0.095836	0.001164
226	0.283035	0.004965	0.186009	0.004009	0.250001	0.033001	0.130482	0.011482	0.096857	0.000143
227	0.283051	0.004949	0.186516	0.004516	0.251211	0.034211	0.132318	0.013318	0.097267	0.000267
228	0.282796	0.005204	0.187038	0.005038	0.250956	0.033956	0.133784	0.014784	0.097721	0.000721
229	0.283182	0.004818	0.187572	0.005572	0.24971	0.03271	0.13436	0.01536	0.097687	0.000687
230	0.283335	0.004665	0.188121	0.006121	0.248081	0.031081	0.134086	0.015086	0.097637	0.000637
231	0.283472	0.004528	0.188681	0.006681	0.246039	0.029039	0.132886	0.013886	0.096882	0.000118
232	0.283309	0.004691	0.193143	0.011143	0.243715	0.026715	0.131241	0.012241	0.096312	0.000688
233	0.28355	0.00445	0.199621	0.017621	0.241855	0.024855	0.130082	0.011082	0.095478	0.001522
234	0.283688	0.004312	0.202451	0.020451	0.240654	0.023654	0.129817	0.010817	0.094771	0.002229
235	0.28399	0.00401	0.202202	0.020202	0.239583	0.022583	0.130123	0.011123	0.09399	0.00301
236	0.284266	0.003734	0.20196	0.01996	0.239108	0.022108	0.131281	0.012281	0.093233	0.003767
237	0.284149	0.003851	0.201727	0.019727	0.238388	0.021388	0.131835	0.012835	0.092729	0.004271
238	0.284247	0.003753	0.201501	0.019501	0.238115	0.021115	0.132465	0.013465	0.092045	0.004955
239	0.284469	0.003531	0.201282	0.019282	0.238067	0.021067	0.133029	0.014029	0.091273	0.005727
240	0.286244	0.001756	0.201069	0.019069	0.23813	0.02113	0.133522	0.014522	0.090913	0.006087
241	0.286353	0.001647	0.200868	0.018868	0.238474	0.021474	0.13391	0.01491	0.090475	0.006525
242	0.286682	0.001318	0.200673	0.018673	0.238688	0.021688	0.133669	0.014669	0.090953	0.006047
243	NaN	NaN	0.200487	0.018487	0.239333	0.022333	0.133665	0.014665	0.091159	0.005841
244	NaN	NaN	0.200309	0.018309	0.239784	0.022784	0.133985	0.014985	0.091209	0.005791
245	NaN	NaN	0.200139	0.018139	0.240884	0.023884	0.134143	0.015143	0.091898	0.005102
246	NaN	NaN	0.199975	0.017975	0.241331	0.024331	0.132888	0.013888	0.092625	0.004375
247	NaN	NaN	0.19982	0.01782	0.241666	0.024666	0.131491	0.012491	0.093321	0.003679
248	NaN	NaN	0.199673	0.017673	0.241691	0.024691	0.130084	0.011084	0.094071	0.002929
249	NaN	NaN	0.199538	0.017538	0.241434	0.024434	0.12908	0.01008	0.094991	0.002009
250	NaN	NaN	0.199407	0.017407	0.240005	0.023005	0.12804	0.00904	0.095211	0.001789
251	NaN	NaN	0.199283	0.017283	0.237837	0.020837	0.128178	0.009178	0.095438	0.001562
252	NaN	NaN	0.199171	0.017171	0.236176	0.019176	0.128451	0.009451	0.095667	0.001333
253	NaN	NaN	0.199064	0.017064	0.234243	0.017243	0.128504	0.009504	0.095902	0.001098
254	NaN	NaN	0.198969	0.016969	0.236539	0.019539	0.127325	0.008325	0.09614	0.00086
255	NaN	NaN	0.198881	0.016881	0.232983	0.015983	0.12159	0.00259	0.096382	0.000618
256	NaN	NaN	0.198797	0.016797	0.23239	0.01539	0.120778	0.001778	0.09663	0.00037
257	NaN	NaN	0.198725	0.016725	0.232064	0.015064	0.121114	0.002114	0.09688	0.00012
258	NaN	NaN	0.198661	0.016661	0.231322	0.014322	0.121678	0.002678	0.09628	0.00072
259	NaN	NaN	0.198604	0.016604	0.230845	0.013845	0.123139	0.004139	0.095691	0.001309
260	NaN	NaN	0.198555	0.016555	0.230991	0.013991	0.123506	0.004506	0.095112	0.001888
261	NaN	NaN	0.198517	0.016517	0.231244	0.014244	0.123413	0.004413	0.094543	0.002457
262	NaN	NaN	0.198482	0.016482	0.231827	0.014827	0.123207	0.004207	0.095353	0.001647
263	NaN	NaN	0.19846	0.01646	0.231137	0.014137	0.122989	0.003989	0.095835	0.001165
264	NaN	NaN	0.198445	0.016445	0.231917	0.014917	0.125028	0.006028	0.0961	0.0009
265	NaN	NaN	0.198438	0.016438	0.234418	0.017418	0.128749	0.009749	0.096063	0.000937
266	NaN	NaN	0.19844	0.01644	0.234187	0.017187	0.127916	0.008916	0.096889	0.000111
267	NaN	NaN	0.198449	0.016449	0.233959	0.016959	0.123212	0.004212	0.09713	0.00013
268	NaN	NaN	0.198467	0.016467	0.233731	0.016731	0.120204	0.001204	0.099056	0.002056
269	NaN	NaN	0.198493	0.016493	0.233505	0.016505	0.119926	0.000926	0.100153	0.003153
270	NaN	NaN	0.19853	0.01653	0.233281	0.016281	0.119664	0.000664	0.100545	0.003545
271	NaN	NaN	0.197147	0.015147	0.233059	0.016059	0.11942	0.00042	0.101241	0.004241
272	NaN	NaN	0.196272	0.014272	0.232837	0.015837	0.119193	0.000193	0.102481	0.005481
273	NaN	NaN	0.195451	0.013451	0.232618	0.015618	0.118982	1.8e-05	0.103893	0.006893
274	NaN	NaN	0.194814	0.012814	0.232401	0.015401	0.11879	0.00021	0.105315	0.008315
275	NaN	NaN	0.194062	0.012062	0.232185	0.015185	0.118614	0.000386	0.106807	0.009807
276	NaN	NaN	0.193278	0.011278	0.23197	0.01497	0.118454	0.000546	0.108501	0.011501
277	NaN	NaN	0.192561	0.010561	0.231758	0.014758	0.118313	0.000687	0.110411	0.013411
278	NaN	NaN	0.19141	0.00941	0.231546	0.014546	0.118187	0.000813	0.112512	0.015512
279	NaN	NaN	0.190583	0.008583	0.231336	0.014336	0.118082	0.000918	0.114618	0.017618
280	NaN	NaN	0.189841	0.007841	0.231128	0.014128	0.117992	0.001008	0.116802	0.019802
281	NaN	NaN	0.189655	0.007655	0.230922	0.013922	0.11792	0.00108	0.119303	0.022303
282	NaN	NaN	0.189683	0.007683	0.230719	0.013719	0.117866	0.001134	0.122029	0.025029
283	NaN	NaN	0.190219	0.008219	0.230516	0.013516	0.11783	0.00117	0.124837	0.027837
284	NaN	NaN	0.191368	0.009368	0.230314	0.013314	0.117811	0.001189	0.127637	0.030637
285	NaN	NaN	0.192989	0.010989	0.230116	0.013116	0.117809	0.001191	0.130497	0.033497
286	NaN	NaN	0.195069	0.013069	0.229916	0.012916	0.117826	0.001174	0.133255	0.036255
287	NaN	NaN	0.197682	0.015682	0.229721	0.012721	0.117858	0.001142	0.135795	0.038795
288	NaN	NaN	0.196558	0.014558	0.229528	0.012528	0.117911	0.001089	0.138418	0.041418
289	NaN	NaN	0.195623	0.013623	0.229335	0.012335	0.117979	0.001021	0.141058	0.044058
290	NaN	NaN	0.194703	0.012703	0.229143	0.012143	0.118066	0.000934	0.143627	0.046627
291	NaN	NaN	0.193584	0.011584	0.228955	0.011955	0.11817	0.00083	0.146231	0.049231
292	NaN	NaN	0.192861	0.010861	0.228767	0.011767	0.118291	0.000709	0.148874	0.051874
293	NaN	NaN	0.192227	0.010227	0.228582	0.011582	0.118431	0.000569	0.151325	0.054325
294	NaN	NaN	0.191877	0.009877	0.228397	0.011397	0.118586	0.000414	0.150939	0.053939
295	NaN	NaN	0.191101	0.009101	0.228216	0.011216	0.118759	0.000241	0.149752	0.052752
296	NaN	NaN	0.18968	0.00768	0.228035	0.011035	0.118951	4.9e-05	0.148445	0.051445
297	NaN	NaN	0.188595	0.006595	0.227857	0.010857	0.119158	0.000158	0.148239	0.051239
298	NaN	NaN	0.187807	0.005807	0.22768	0.01068	0.119383	0.000383	0.148037	0.051037
299	NaN	NaN	0.187429	0.005429	0.227504	0.010504	0.119624	0.000624	0.147988	0.050988
300	NaN	NaN	0.187619	0.005619	0.22733	0.01033	0.120399	0.001399	0.149021	0.052021
301	NaN	NaN	0.187148	0.005148	0.227159	0.010159	0.121159	0.002159	0.150332	0.053332
302	NaN	NaN	0.186477	0.004477	0.226989	0.009989	0.121925	0.002925	0.151136	0.054136
303	NaN	NaN	0.186172	0.004172	0.226821	0.009821	0.122314	0.003314	0.151237	0.054237
304	NaN	NaN	0.18578	0.00378	0.226655	0.009655	0.122087	0.003087	0.151891	0.054891
305	NaN	NaN	0.185749	0.003749	0.226489	0.009489	0.121882	0.002882	0.152063	0.055063
306	NaN	NaN	0.185498	0.003498	0.226328	0.009328	0.12176	0.00276	0.152461	0.055461
307	NaN	NaN	0.185093	0.003093	0.226167	0.009167	0.119534	0.000534	0.153708	0.056708
308	NaN	NaN	0.185047	0.003047	0.226006	0.009006	0.119957	0.000957	0.153442	0.056442
309	NaN	NaN	0.184817	0.002817	0.225849	0.008849	0.120511	0.001511	0.154128	0.057128
310	NaN	NaN	0.184393	0.002393	0.225695	0.008695	0.12	0.001	0.093956	0.003044
311	NaN	NaN	0.184553	0.002553	0.22554	0.00854	0.119426	0.000426	0.094148	0.002852
312	NaN	NaN	0.184955	0.002955	0.225388	0.008388	0.118266	0.000734	0.097086	8.6e-05
313	NaN	NaN	0.185278	0.003278	0.225237	0.008237	0.117331	0.001669	0.09771	0.00071
314	NaN	NaN	0.185253	0.003253	0.225089	0.008089	0.117051	0.001949	0.097354	0.000354
315	NaN	NaN	0.185753	0.003753	0.224942	0.007942	0.118118	0.000882	0.097495	0.000495
316	NaN	NaN	0.186116	0.004116	0.224797	0.007797	0.118728	0.000272	0.097129	0.000129
317	NaN	NaN	0.186087	0.004087	0.224654	0.007654	0.119024	2.4e-05	0.096789	0.000211
318	NaN	NaN	0.186088	0.004088	0.224514	0.007514	0.119286	0.000286	0.096651	0.000349
319	0.28766	0.00034	0.186207	0.004207	0.224374	0.007374	0.119332	0.000332	0.096698	0.000302
320	0.287571	0.000429	0.183833	0.001833	0.224236	0.007236	0.119963	0.000963	0.095838	0.001162
321	0.287892	0.000108	0.183376	0.001376	0.224101	0.007101	0.122302	0.003302	0.095822	0.001178
322	0.288054	5.4e-05	0.18348	0.00148	0.223968	0.006968	0.123165	0.004165	0.095691	0.001309
323	0.289077	0.001077	0.182621	0.000621	0.223835	0.006835	0.12239	0.00339	0.09432	0.00268
324	0.290537	0.002537	0.181245	0.000755	0.223705	0.006705	0.121332	0.002332	0.093513	0.003487
325	0.290864	0.002864	0.180473	0.001527	0.223577	0.006577	0.121777	0.002777	0.091816	0.005184
326	0.287359	0.000641	0.181391	0.000609	0.223451	0.006451	0.121105	0.002105	0.091218	0.005782
327	0.289701	0.001701	0.182305	0.000305	0.223327	0.006327	0.122362	0.003362	0.091882	0.005118
328	0.288775	0.000775	0.18505	0.00305	0.223204	0.006204	0.122846	0.003846	0.092197	0.004803
329	0.287674	0.000326	0.183992	0.001992	0.223081	0.006081	0.12357	0.00457	0.093353	0.003647
330	0.287843	0.000157	0.182856	0.000856	0.222963	0.005963	0.122249	0.003249	0.091778	0.005222
331	0.288511	0.000511	0.182436	0.000436	0.222846	0.005846	0.12181	0.00281	0.091936	0.005064
332	0.287728	0.000272	0.181213	0.000787	0.223892	0.006892	0.121138	0.002138	0.091813	0.005187
333	0.287936	6.4e-05	0.179875	0.002125	0.225125	0.008125	0.120313	0.001313	0.093366	0.003634
334	0.28711	0.00089	0.18076	0.00124	0.226039	0.009039	0.119765	0.000765	0.094539	0.002461
335	0.285522	0.002478	0.181227	0.000773	0.226537	0.009537	0.119609	0.000609	0.095462	0.001538
336	0.285023	0.002977	0.179973	0.002027	0.22702	0.01002	0.119477	0.000477	0.096174	0.000826
337	0.284194	0.003806	0.179478	0.002522	0.227359	0.010359	0.119503	0.000503	0.09579	0.00121
338	0.285026	0.002974	0.177929	0.004071	0.227539	0.010539	0.119717	0.000717	0.0955	0.0015
339	0.286266	0.001734	0.177214	0.004786	0.227953	0.010953	0.119665	0.000665	0.095853	0.001147
340	0.285204	0.002796	0.177557	0.004443	0.228873	0.011873	0.119166	0.000166	0.096114	0.000886
341	0.285342	0.002658	0.178936	0.003064	0.22894	0.01194	0.119489	0.000489	0.096337	0.000663
342	0.288494	0.000494	0.180118	0.001882	0.229159	0.012159	0.119689	0.000689	0.095668	0.001332
343	0.289288	0.001288	0.181027	0.000973	0.229443	0.012443	0.119827	0.000827	0.095327	0.001673
344	0.284309	0.003691	0.182123	0.000123	0.229647	0.012647	0.120146	0.001146	0.094982	0.002018
345	0.288861	0.000861	0.183418	0.001418	0.224775	0.007775	0.120265	0.001265	0.094706	0.002294
346	0.284447	0.003553	0.182073	7.3e-05	0.224412	0.007412	0.120381	0.001381	0.094705	0.002295
347	0.283506	0.004494	0.180732	0.001268	0.223362	0.006362	0.120219	0.001219	0.094395	0.002605
348	0.284851	0.003149	0.180843	0.001157	0.220818	0.003818	0.12041	0.00141	0.094401	0.002599
349	0.286333	0.001667	0.180918	0.001082	0.220907	0.003907	0.120517	0.001517	0.094679	0.002321
350	0.285351	0.002649	0.181204	0.000796	0.222034	0.005034	0.120772	0.001772	0.095138	0.001862
351	0.285524	0.002476	0.182287	0.000287	0.22204	0.00504	0.120884	0.001884	0.095593	0.001407
352	0.285677	0.002323	0.182842	0.000842	0.222783	0.005783	0.121023	0.002023	0.095201	0.001799
353	0.285444	0.002556	0.182503	0.000503	0.223078	0.006078	0.121094	0.002094	0.095363	0.001637
354	0.28434	0.00366	0.182235	0.000235	0.221993	0.004993	0.121258	0.002258	0.095472	0.001528
355	0.282314	0.005686	0.181382	0.000618	0.222031	0.005031	0.121445	0.002445	0.095956	0.001044
356	0.280561	0.007439	0.181951	4.9e-05	0.22043	0.00343	0.121375	0.002375	0.096304	0.000696
357	0.281573	0.006427	0.183672	0.001672	0.220586	0.003586	0.121203	0.002203	0.095501	0.001499
358	0.283783	0.004217	0.183261	0.001261	0.224131	0.007131	0.12119	0.00219	0.094854	0.002146
359	0.284262	0.003738	0.184597	0.002597	0.225479	0.008479	0.121359	0.002359	0.094181	0.002819
360	0.285297	0.002703	0.183015	0.001015	0.226843	0.009843	0.121638	0.002638	0.091868	0.005132
361	0.286641	0.001359	0.182935	0.000935	0.22791	0.01091	0.12166	0.00266	0.091061	0.005939
362	0.286744	0.001256	0.182804	0.000804	0.227818	0.010818	0.121918	0.002918	0.092691	0.004309
363	0.287058	0.000942	0.18242	0.00042	0.227207	0.010207	0.12217	0.00317	0.093783	0.003217
364	0.286571	0.001429	0.183204	0.001204	0.225539	0.008539	0.122346	0.003346	0.091516	0.005484
365	0.286352	0.001648	0.183345	0.001345	0.226156	0.009156	0.122806	0.003806	0.09042	0.00658
366	0.286679	0.001321	0.182552	0.000552	0.227825	0.010825	0.123708	0.004708	0.090489	0.006511
367	0.286523	0.001477	0.182981	0.000981	0.229605	0.012605	0.123867	0.004867	0.091341	0.005659
368	0.284714	0.003286	0.183325	0.001325	0.22767	0.01067	0.123891	0.004891	0.093088	0.003912
369	0.282585	0.005415	0.182701	0.000701	0.225399	0.008399	0.124081	0.005081	0.094051	0.002949
370	0.280159	0.007841	0.18311	0.00111	0.224929	0.007929	0.123305	0.004305	0.094675	0.002325
371	0.279561	0.008439	0.182845	0.000845	0.224577	0.007577	0.122824	0.003824	0.095858	0.001142
372	0.28064	0.00736	0.182363	0.000363	0.224057	0.007057	0.122475	0.003475	0.096173	0.000827
373	0.282433	0.005567	0.183013	0.001013	0.221704	0.004704	0.122014	0.003014	0.096642	0.000358
374	0.284314	0.003686	0.183467	0.001467	0.222828	0.005828	0.121691	0.002691	0.096343	0.000657
375	0.285126	0.002874	0.183847	0.001847	0.22386	0.00686	0.121652	0.002652	0.097104	0.000104
376	0.284344	0.003656	0.184088	0.002088	0.224949	0.007949	0.121444	0.002444	0.097236	0.000236
377	0.283667	0.004333	0.183674	0.001674	0.222709	0.005709	0.121678	0.002678	0.096705	0.000295
378	0.283356	0.004644	0.183272	0.001272	0.22229	0.00529	0.122183	0.003183	0.095924	0.001076
379	0.283907	0.004093	0.18322	0.00122	0.219819	0.002819	0.122696	0.003696	0.095681	0.001319
380	0.284378	0.003622	0.183645	0.001645	0.21838	0.00138	0.122516	0.003516	0.0953	0.0017
381	0.285731	0.002269	0.184505	0.002505	0.216362	0.000638	0.122809	0.003809	0.094972	0.002028
382	0.283368	0.004632	0.184771	0.002771	0.216596	0.000404	0.122988	0.003988	0.094293	0.002707
383	0.283473	0.004527	0.184641	0.002641	0.216034	0.000966	0.12376	0.00476	0.093563	0.003437
384	0.283393	0.004607	0.184129	0.002129	0.216395	0.000605	0.124446	0.005446	0.092562	0.004438
385	0.282971	0.005029	0.184245	0.002245	0.216974	2.6e-05	0.124604	0.005604	0.091105	0.005895
386	0.283085	0.004915	0.184044	0.002044	0.217162	0.000162	0.124411	0.005411	0.090663	0.006337
387	0.283161	0.004839	0.184724	0.002724	0.217038	3.8e-05	0.124187	0.005187	0.090285	0.006715
388	0.282811	0.005189	0.184829	0.002829	0.216466	0.000534	0.12402	0.00502	0.090725	0.006275
389	0.282771	0.005229	0.185559	0.003559	0.216344	0.000656	0.123691	0.004691	0.091597	0.005403
390	0.282517	0.005483	0.18574	0.00374	0.21675	0.00025	0.123594	0.004594	0.092869	0.004131
391	0.282908	0.005092	0.185905	0.003905	0.217167	0.000167	0.12364	0.00464	0.093958	0.003042
392	0.28216	0.00584	0.185957	0.003957	0.216825	0.000175	0.12324	0.00424	0.094348	0.002652
393	0.28219	0.00581	0.18618	0.00418	0.21693	7e-05	0.12303	0.00403	0.09463	0.00237
394	0.283644	0.004356	0.186549	0.004549	0.216386	0.000614	0.123082	0.004082	0.095159	0.001841
395	0.286262	0.001738	0.186614	0.004614	0.216385	0.000615	0.123136	0.004136	0.095111	0.001889
396	0.2885	0.0005	0.186904	0.004904	0.216902	9.8e-05	0.123822	0.004822	0.095371	0.001629
397	0.284287	0.003713	0.186725	0.004725	0.217045	4.5e-05	0.124271	0.005271	0.095697	0.001303
398	0.284607	0.003393	0.186701	0.004701	0.217633	0.000633	0.124223	0.005223	0.095712	0.001288
399	0.285739	0.002261	0.185868	0.003868	0.217559	0.000559	0.124912	0.005912	0.095687	0.001313
400	0.286664	0.001336	0.1856	0.0036	0.217247	0.000247	0.124484	0.005484	0.095766	0.001234
401	0.28855	0.00055	0.185172	0.003172	0.216902	9.8e-05	0.124802	0.005802	0.095276	0.001724
402	0.289781	0.001781	0.18477	0.00277	0.217415	0.000415	0.125327	0.006327	0.095032	0.001968
403	0.290215	0.002215	0.185913	0.003913	0.217219	0.000219	0.124189	0.005189	0.094691	0.002309
404	0.2896	0.0016	0.187181	0.005181	0.217221	0.000221	0.124579	0.005579	0.094356	0.002644
405	0.289811	0.001811	0.18727	0.00527	0.21738	0.00038	0.124608	0.005608	0.094244	0.002756
406	0.288606	0.000606	0.187086	0.005086	0.217673	0.000673	0.124649	0.005649	0.093879	0.003121
407	0.289192	0.001192	0.187165	0.005165	0.217157	0.000157	0.12498	0.00598	0.093214	0.003786
408	0.289728	0.001728	0.186643	0.004643	0.216552	0.000448	0.125866	0.006866	0.093277	0.003723
409	0.289502	0.001502	0.187042	0.005042	0.217512	0.000512	0.125407	0.006407	0.093079	0.003921
410	0.290219	0.002219	0.18758	0.00558	0.217984	0.000984	0.125047	0.006047	0.092515	0.004485
411	0.290671	0.002671	0.187042	0.005042	0.21835	0.00135	0.125462	0.006462	0.092395	0.004605
412	0.290235	0.002235	0.187404	0.005404	0.219067	0.002067	0.125844	0.006844	0.092597	0.004403
413	0.291044	0.003044	0.18764	0.00564	0.2193	0.0023	0.125966	0.006966	0.092996	0.004004
414	0.290939	0.002939	0.187311	0.005311	0.219437	0.002437	0.125763	0.006763	0.093494	0.003506
415	0.291039	0.003039	0.187423	0.005423	0.219817	0.002817	0.126171	0.007171	0.094145	0.002855
416	0.291135	0.003135	0.187309	0.005309	0.219948	0.002948	0.125253	0.006253	0.094636	0.002364
417	0.291689	0.003689	0.187133	0.005133	0.219852	0.002852	0.125131	0.006131	0.094886	0.002114
418	0.292005	0.004005	0.187383	0.005383	0.220652	0.003652	0.125747	0.006747	0.094853	0.002147
419	0.291418	0.003418	0.187236	0.005236	0.220585	0.003585	0.125345	0.006345	0.095442	0.001558
420	0.291777	0.003777	0.187492	0.005492	0.221189	0.004189	0.125846	0.006846	0.095625	0.001375
421	0.290793	0.002793	0.187461	0.005461	0.221496	0.004496	0.125483	0.006483	0.09563	0.00137
422	0.289654	0.001654	0.18733	0.00533	0.221057	0.004057	0.125513	0.006513	0.096009	0.000991
423	0.288222	0.000222	0.187663	0.005663	0.222184	0.005184	0.124212	0.005212	0.096019	0.000981
424	0.288639	0.000639	0.187769	0.005769	0.22138	0.00438	0.12393	0.00493	0.095977	0.001023
425	0.289224	0.001224	0.187566	0.005566	0.221629	0.004629	0.124126	0.005126	0.095973	0.001027
426	0.289802	0.001802	0.187436	0.005436	0.221755	0.004755	0.123805	0.004805	0.096152	0.000848
427	0.289497	0.001497	0.187447	0.005447	0.221807	0.004807	0.124751	0.005751	0.096306	0.000694
428	0.28914	0.00114	0.187869	0.005869	0.2214	0.0044	0.125479	0.006479	0.096372	0.000628
429	0.289178	0.001178	0.187501	0.005501	0.220816	0.003816	0.124348	0.005348	0.096491	0.000509
430	0.289057	0.001057	0.187714	0.005714	0.2219	0.0049	0.123746	0.004746	0.096476	0.000524
431	0.289365	0.001365	0.187901	0.005901	0.222068	0.005068	0.122174	0.003174	0.096696	0.000304
432	0.289953	0.001953	0.187738	0.005738	0.221764	0.004764	0.120453	0.001453	0.096839	0.000161
433	0.290014	0.002014	0.185884	0.003884	0.221517	0.004517	0.123207	0.004207	0.09727	0.00027
434	0.289406	0.001406	0.185501	0.003501	0.221953	0.004953	0.123304	0.004304	0.097593	0.000593
435	0.28893	0.00093	0.185954	0.003954	0.221847	0.004847	0.123584	0.004584	0.097867	0.000867
436	0.288726	0.000726	0.187242	0.005242	0.222392	0.005392	0.122484	0.003484	0.098475	0.001475
437	0.288538	0.000538	0.188116	0.006116	0.221709	0.004709	0.121046	0.002046	0.09891	0.00191
438	0.288939	0.000939	0.188778	0.006778	0.222632	0.005632	0.121127	0.002127	0.099293	0.002293
439	0.289647	0.001647	0.189093	0.007093	0.222765	0.005765	0.121448	0.002448	0.099323	0.002323
440	0.290225	0.002225	0.189135	0.007135	0.223747	0.006747	0.120586	0.001586	0.099347	0.002347
441	0.290188	0.002188	0.188876	0.006876	0.223931	0.006931	0.120875	0.001875	0.099765	0.002765
442	0.290711	0.002711	0.188839	0.006839	0.223367	0.006367	0.119619	0.000619	0.09974	0.00274
443	0.290882	0.002882	0.189096	0.007096	0.248824	0.031824	0.118905	9.5e-05	0.100362	0.003362
444	0.289554	0.001554	0.18924	0.00724	0.24562	0.02862	0.119269	0.000269	0.100375	0.003375
445	0.289221	0.001221	0.189294	0.007294	0.242577	0.025577	0.12014	0.00114	0.100627	0.003627
446	0.289704	0.001704	0.188937	0.006937	0.237884	0.020884	0.120646	0.001646	0.100612	0.003612
447	0.289789	0.001789	0.188953	0.006953	0.230852	0.013852	0.121047	0.002047	0.100546	0.003546
448	0.289733	0.001733	0.188943	0.006943	0.223061	0.006061	0.121232	0.002232	0.10018	0.00318
449	0.289447	0.001447	0.188976	0.006976	0.2193	0.0023	0.121007	0.002007	0.100765	0.003765
450	0.289573	0.001573	0.189027	0.007027	0.217548	0.000548	0.118419	0.000581	0.100729	0.003729
451	0.289532	0.001532	0.188776	0.006776	0.222066	0.005066	0.117211	0.001789	0.100903	0.003903
452	0.289856	0.001856	0.188534	0.006534	0.224478	0.007478	0.116554	0.002446	0.100912	0.003912
453	0.290126	0.002126	0.188386	0.006386	0.22402	0.00702	0.116999	0.002001	0.101156	0.004156
454	0.289756	0.001756	0.188467	0.006467	0.223629	0.006629	0.117928	0.001072	0.1012	0.0042
455	0.289824	0.001824	0.188492	0.006492	0.222856	0.005856	0.117524	0.001476	0.101243	0.004243
456	0.289849	0.001849	0.188359	0.006359	0.222321	0.005321	0.117818	0.001182	0.100854	0.003854
457	0.290178	0.002178	0.188242	0.006242	0.222055	0.005055	0.117943	0.001057	0.101091	0.004091
458	0.290271	0.002271	0.188442	0.006442	0.222278	0.005278	0.118228	0.000772	0.10118	0.00418
459	0.290526	0.002526	0.188475	0.006475	0.221957	0.004957	0.118139	0.000861	0.102065	0.005065
460	0.289594	0.001594	0.188474	0.006474	0.222029	0.005029	0.118996	4e-06	0.102497	0.005497
461	0.289594	0.001594	0.18832	0.00632	0.22053	0.00353	0.119327	0.000327	0.101504	0.004504
462	0.288617	0.000617	0.188199	0.006199	0.221394	0.004394	0.119877	0.000877	0.101515	0.004515
Reference Value [m]	0.288		0.182		0.217		0.119		0.097
Mean [m]		0.00231916		0.00580567		0.00831461		0.00394846		0.00539145
SD [m]		0.00216341		0.00490869		0.00709603		0.00287081		0.0113064
Maximum [m]		0.012591		0.022047		0.034211		0.01536		0.057128

## Sheet: Dynamic Measurement- Trial 2
Frame	LTOE-LANK [m]	AbsDiff [m]	CLAV-STRN [m]	AbsDiff [m]	RASI-LASI [m]	AbsDiff [m]	RPSI-LPSI [m]	AbsDiff [m]	LTHI-LKNE [m]	AbsDiff [m]
1	0.286516	0.001484	0.182485	0.000485	0.215981	0.001019	0.12413	0.00513	0.096441	0.000559
2	0.286391	0.001609	0.182658	0.000658	0.216377	0.000623	0.123979	0.004979	0.095851	0.001149
3	0.286242	0.001758	0.183017	0.001017	0.217135	0.000135	0.124096	0.005096	0.095644	0.001356
4	0.286714	0.001286	0.183345	0.001345	0.217563	0.000563	0.124251	0.005251	0.095854	0.001146
5	0.286773	0.001227	0.183592	0.001592	0.217411	0.000411	0.124356	0.005356	0.096003	0.000997
6	0.286728	0.001272	0.18375	0.00175	0.217848	0.000848	0.12387	0.00487	0.096334	0.000666
7	0.287143	0.000857	0.184433	0.002433	0.217535	0.000535	0.123629	0.004629	0.095919	0.001081
8	0.287616	0.000384	0.184928	0.002928	0.217326	0.000326	0.123799	0.004799	0.095949	0.001051
9	0.287213	0.000787	0.183684	0.001684	0.217427	0.000427	0.124029	0.005029	0.09694	6e-05
10	0.286929	0.001071	0.182812	0.000812	0.217138	0.000138	0.123293	0.004293	0.097766	0.000766
11	0.287875	0.000125	0.183501	0.001501	0.217144	0.000144	0.1235	0.0045	0.097879	0.000879
12	0.288059	5.9e-05	0.182735	0.000735	0.217289	0.000289	0.123121	0.004121	0.098084	0.001084
13	0.287232	0.000768	0.18186	0.00014	0.218011	0.001011	0.123135	0.004135	0.097511	0.000511
14	0.286909	0.001091	0.180992	0.001008	0.218075	0.001075	0.12283	0.00383	0.097399	0.000399
15	0.287086	0.000914	0.18117	0.00083	0.219115	0.002115	0.122874	0.003874	0.09848	0.00148
16	0.287281	0.000719	0.182331	0.000331	0.219831	0.002831	0.122797	0.003797	0.099807	0.002807
17	0.286801	0.001199	0.182683	0.000683	0.220501	0.003501	0.122418	0.003418	0.100474	0.003474
18	0.286177	0.001823	0.182483	0.000483	0.221363	0.004363	0.122428	0.003428	0.098979	0.001979
19	0.286047	0.001953	0.182248	0.000248	0.223335	0.006335	0.122145	0.003145	0.0984	0.0014
20	0.286513	0.001487	0.183004	0.001004	0.223864	0.006864	0.122748	0.003748	0.098139	0.001139
21	0.286769	0.001231	0.184831	0.002831	0.224688	0.007688	0.122747	0.003747	0.097575	0.000575
22	0.286855	0.001145	0.1845	0.0025	0.224133	0.007133	0.12168	0.00268	0.095679	0.001321
23	0.286989	0.001011	0.18632	0.00432	0.223458	0.006458	0.122273	0.003273	0.095061	0.001939
24	0.286229	0.001771	0.186617	0.004617	0.222809	0.005809	0.123323	0.004323	0.095019	0.001981
25	0.287542	0.000458	0.184387	0.002387	0.222935	0.005935	0.125042	0.006042	0.0946	0.0024
26	0.287543	0.000457	0.182437	0.000437	0.223259	0.006259	0.12519	0.00619	0.093897	0.003103
27	0.287928	7.2e-05	0.179861	0.002139	0.224203	0.007203	0.124862	0.005862	0.093332	0.003668
28	0.285612	0.002388	0.178321	0.003679	0.223904	0.006904	0.12522	0.00622	0.093002	0.003998
29	0.286338	0.001662	0.177893	0.004107	0.223719	0.006719	0.123875	0.004875	0.093306	0.003694
30	0.288615	0.000615	0.178126	0.003874	0.222855	0.005855	0.123666	0.004666	0.093794	0.003206
31	0.292663	0.004663	0.178545	0.003455	0.22189	0.00489	0.124278	0.005278	0.094307	0.002693
32	0.293649	0.005649	0.179077	0.002923	0.221139	0.004139	0.123585	0.004585	0.094489	0.002511
33	0.292691	0.004691	0.179043	0.002957	0.220125	0.003125	0.123978	0.004978	0.094566	0.002434
34	0.292127	0.004127	0.178819	0.003181	0.219437	0.002437	0.124165	0.005165	0.094888	0.002112
35	0.292072	0.004072	0.178225	0.003775	0.219132	0.002132	0.124135	0.005135	0.095019	0.001981
36	0.291571	0.003571	0.178328	0.003672	0.218939	0.001939	0.124135	0.005135	0.095691	0.001309
37	0.291415	0.003415	0.178798	0.003202	0.218737	0.001737	0.124069	0.005069	0.096088	0.000912
38	0.29117	0.00317	0.180719	0.001281	0.218613	0.001613	0.124094	0.005094	0.09676	0.00024
39	0.290745	0.002745	0.183904	0.001904	0.221576	0.004576	0.123839	0.004839	0.097206	0.000206
40	0.290328	0.002328	0.18807	0.00607	0.22609	0.00909	0.123704	0.004704	0.09758	0.00058
41	0.289887	0.001887	0.192214	0.010214	0.231528	0.014528	0.123645	0.004645	0.097428	0.000428
42	0.290069	0.002069	0.196188	0.014188	0.234095	0.017095	0.123735	0.004735	0.097491	0.000491
43	0.289003	0.001003	0.199768	0.017768	0.232403	0.015403	0.123719	0.004719	0.097321	0.000321
44	0.287842	0.000158	0.201829	0.019829	0.228216	0.011216	0.123916	0.004916	0.097486	0.000486
45	0.287523	0.000477	0.202581	0.020581	0.224546	0.007546	0.123835	0.004835	0.097582	0.000582
46	0.287503	0.000497	0.202312	0.020312	0.221966	0.004966	0.123994	0.004994	0.097503	0.000503
47	0.287685	0.000315	0.200611	0.018611	0.21993	0.00293	0.123733	0.004733	0.097119	0.000119
48	0.287989	1.1e-05	0.19853	0.01653	0.219293	0.002293	0.123934	0.004934	0.097001	1e-06
49	0.288258	0.000258	0.196508	0.014508	0.218787	0.001787	0.123824	0.004824	0.096528	0.000472
50	0.287933	6.7e-05	0.190558	0.008558	0.218289	0.001289	0.12408	0.00508	0.096314	0.000686
51	0.287804	0.000196	0.189014	0.007014	0.2178	0.0008	0.123901	0.004901	0.095896	0.001104
52	0.288126	0.000126	0.187921	0.005921	0.217319	0.000319	0.124059	0.005059	0.09522	0.00178
53	0.287988	1.2e-05	0.18765	0.00565	0.216847	0.000153	0.124162	0.005162	0.094636	0.002364
54	0.287971	2.9e-05	0.187078	0.005078	0.216382	0.000618	0.12441	0.00541	0.094453	0.002547
55	0.287966	3.4e-05	0.186109	0.004109	0.215927	0.001073	0.124509	0.005509	0.094337	0.002663
56	0.2878	0.0002	0.184903	0.002903	0.217432	0.000432	0.124382	0.005382	0.094925	0.002075
57	0.28754	0.00046	0.183929	0.001929	0.217038	3.8e-05	0.124548	0.005548	0.094842	0.002158
58	0.287686	0.000314	0.183081	0.001081	0.218037	0.001037	0.124777	0.005777	0.094488	0.002512
59	0.288504	0.000504	0.182742	0.000742	0.219005	0.002005	0.124826	0.005826	0.09431	0.00269
60	0.289234	0.001234	0.182376	0.000376	0.223265	0.006265	0.124662	0.005662	0.094112	0.002888
61	0.289527	0.001527	0.182798	0.000798	0.227378	0.010378	0.124683	0.005683	0.093992	0.003008
62	0.289266	0.001266	0.182715	0.000715	0.231858	0.014858	0.124715	0.005715	0.093961	0.003039
63	0.289338	0.001338	0.182755	0.000755	0.235261	0.018261	0.124764	0.005764	0.094196	0.002804
64	0.289779	0.001779	0.183082	0.001082	0.237263	0.020263	0.124694	0.005694	0.094596	0.002404
65	0.289707	0.001707	0.183668	0.001668	0.237983	0.020983	0.124555	0.005555	0.095155	0.001845
66	0.28957	0.00157	0.183618	0.001618	0.237515	0.020515	0.124189	0.005189	0.095707	0.001293
67	0.289662	0.001662	0.184324	0.002324	0.236235	0.019235	0.124143	0.005143	0.095975	0.001025
68	0.290242	0.002242	0.184603	0.002603	0.234534	0.017534	0.12435	0.00535	0.096323	0.000677
69	0.289865	0.001865	0.185113	0.003113	0.233687	0.016687	0.124058	0.005058	0.096715	0.000285
70	0.290185	0.002185	0.185273	0.003273	0.233059	0.016059	0.124258	0.005258	0.096838	0.000162
71	0.290189	0.002189	0.184844	0.002844	0.232112	0.015112	0.124109	0.005109	0.097108	0.000108
72	0.290703	0.002703	0.184912	0.002912	0.231171	0.014171	0.124068	0.005068	0.096905	9.5e-05
73	0.290252	0.002252	0.183661	0.001661	0.229716	0.012716	0.123813	0.004813	0.096976	2.4e-05
74	0.289304	0.001304	0.181426	0.000574	0.229503	0.012503	0.123829	0.004829	0.096543	0.000457
75	0.288925	0.000925	0.179182	0.002818	0.230024	0.013024	0.123985	0.004985	0.096081	0.000919
76	0.288952	0.000952	0.177109	0.004891	0.230425	0.013425	0.123889	0.004889	0.095906	0.001094
77	0.288553	0.000553	0.180957	0.001043	0.231775	0.014775	0.123715	0.004715	0.095272	0.001728
78	0.288655	0.000655	0.183598	0.001598	0.232298	0.015298	0.123651	0.004651	0.094954	0.002046
79	0.288482	0.000482	0.184627	0.002627	0.232269	0.015269	0.124026	0.005026	0.094205	0.002795
80	0.288346	0.000346	0.184464	0.002464	0.231134	0.014134	0.124058	0.005058	0.093848	0.003152
81	0.28833	0.00033	0.184062	0.002062	0.229063	0.012063	0.124185	0.005185	0.093622	0.003378
82	0.288948	0.000948	0.182163	0.000163	0.227697	0.010697	0.123789	0.004789	0.093623	0.003377
83	0.28876	0.00076	0.179912	0.002088	0.229979	0.012979	0.123712	0.004712	0.093762	0.003238
84	0.288583	0.000583	0.180371	0.001629	0.233179	0.016179	0.124485	0.005485	0.09424	0.00276
85	0.288791	0.000791	0.183462	0.001462	0.237871	0.020871	0.123958	0.004958	0.093844	0.003156
86	0.288405	0.000405	0.185011	0.003011	0.245889	0.028889	0.123835	0.004835	0.094778	0.002222
87	0.288557	0.000557	0.185201	0.003201	0.248718	0.031718	0.123717	0.004717	0.094947	0.002053
88	0.288872	0.000872	0.184732	0.002732	0.248013	0.031013	0.124073	0.005073	0.095287	0.001713
89	0.288019	1.9e-05	0.184236	0.002236	0.24439	0.02739	0.123863	0.004863	0.096284	0.000716
90	0.28801	1e-05	0.184185	0.002185	0.239194	0.022194	0.12379	0.00479	0.095896	0.001104
91	0.288066	6.6e-05	0.184401	0.002401	0.235323	0.018323	0.123712	0.004712	0.096491	0.000509
92	0.288849	0.000849	0.184314	0.002314	0.227815	0.010815	0.124096	0.005096	0.096644	0.000356
93	0.289268	0.001268	0.185572	0.003572	0.226685	0.009685	0.122939	0.003939	0.096986	1.4e-05
94	0.288584	0.000584	0.186857	0.004857	0.22741	0.01041	0.122621	0.003621	0.097565	0.000565
95	0.288258	0.000258	0.18817	0.00617	0.225271	0.008271	0.122823	0.003823	0.097506	0.000506
96	0.288118	0.000118	0.189509	0.007509	0.22506	0.00806	0.122867	0.003867	0.09726	0.00026
97	0.288493	0.000493	0.190875	0.008875	0.225826	0.008826	0.122589	0.003589	0.098782	0.001782
98	0.288647	0.000647	0.190324	0.008324	0.225813	0.008813	0.123643	0.004643	0.098987	0.001987
99	0.288724	0.000724	0.189777	0.007777	0.227348	0.010348	0.123419	0.004419	0.09836	0.00136
100	0.28877	0.00077	0.189233	0.007233	0.227278	0.010278	0.123168	0.004168	0.097899	0.000899
101	0.28866	0.00066	0.188693	0.006693	0.225736	0.008736	0.121869	0.002869	0.097155	0.000155
102	0.288514	0.000514	0.188157	0.006157	0.223781	0.006781	0.123318	0.004318	0.096828	0.000172
103	0.288942	0.000942	0.187625	0.005625	0.225401	0.008401	0.123481	0.004481	0.096173	0.000827
104	0.289098	0.001098	0.187096	0.005096	0.223376	0.006376	0.12382	0.00482	0.09552	0.00148
105	0.288954	0.000954	0.186571	0.004571	0.221936	0.004936	0.123604	0.004604	0.095667	0.001333
106	0.288934	0.000934	0.186579	0.004579	0.220759	0.003759	0.123293	0.004293	0.095121	0.001879
107	0.288061	6.1e-05	0.186591	0.004591	0.221246	0.004246	0.123452	0.004452	0.094345	0.002655
108	0.287763	0.000237	0.186612	0.004612	0.222149	0.005149	0.123232	0.004232	0.094001	0.002999
109	0.287351	0.000649	0.186638	0.004638	0.223062	0.006062	0.12381	0.00481	0.094028	0.002972
110	0.287494	0.000506	0.186671	0.004671	0.225276	0.008276	0.12307	0.00407	0.094659	0.002341
111	0.287329	0.000671	0.18671	0.00471	0.225779	0.008779	0.123286	0.004286	0.094712	0.002288
112	0.287205	0.000795	0.18748	0.00548	0.224776	0.007776	0.123798	0.004798	0.094728	0.002272
113	0.286766	0.001234	0.188087	0.006087	0.225187	0.008187	0.123262	0.004262	0.095437	0.001563
114	0.286743	0.001257	0.187543	0.005543	0.224468	0.007468	0.123297	0.004297	0.09522	0.00178
115	0.286334	0.001666	0.18715	0.00515	0.224394	0.007394	0.122969	0.003969	0.095506	0.001494
116	0.286495	0.001505	0.188236	0.006236	0.222826	0.005826	0.123163	0.004163	0.095741	0.001259
117	0.286722	0.001278	0.187469	0.005469	0.223209	0.006209	0.123288	0.004288	0.095622	0.001378
118	0.287167	0.000833	0.187964	0.005964	0.223819	0.006819	0.124037	0.005037	0.095872	0.001128
119	0.287315	0.000685	0.188464	0.006464	0.224044	0.007044	0.123783	0.004783	0.0956	0.0014
120	0.286958	0.001042	0.188971	0.006971	0.222838	0.005838	0.122882	0.003882	0.095301	0.001699
121	0.284854	0.003146	0.189484	0.007484	0.223481	0.006481	0.122538	0.003538	0.094296	0.002704
122	0.282565	0.005435	0.190003	0.008003	0.224398	0.007398	0.123934	0.004934	0.093995	0.003005
123	0.28107	0.00693	0.190527	0.008527	0.224723	0.007723	0.124267	0.005267	0.094103	0.002897
124	0.279823	0.008177	0.191059	0.009059	0.226781	0.009781	0.122643	0.003643	0.094878	0.002122
125	0.278224	0.009776	0.191594	0.009594	0.226791	0.009791	0.122664	0.003664	0.095119	0.001881
126	0.280903	0.007097	0.192137	0.010137	0.224352	0.007352	0.12236	0.00336	0.094884	0.002116
127	0.281299	0.006701	0.192685	0.010685	0.220578	0.003578	0.123514	0.004514	0.094752	0.002248
128	0.28466	0.00334	0.193239	0.011239	0.219182	0.002182	0.123184	0.004184	0.094591	0.002409
129	0.287631	0.000369	0.193798	0.011798	0.218492	0.001492	0.123693	0.004693	0.09436	0.00264
130	0.287709	0.000291	0.194364	0.012364	0.21809	0.00109	0.122805	0.003805	0.09426	0.00274
131	0.286836	0.001164	0.191589	0.009589	0.217572	0.000572	0.122711	0.003711	0.094394	0.002606
132	0.285267	0.002733	0.191444	0.009444	0.218015	0.001015	0.122863	0.003863	0.093901	0.003099
133	0.28727	0.00073	0.189473	0.007473	0.219689	0.002689	0.122866	0.003866	0.093161	0.003839
134	0.288622	0.000622	0.189135	0.007135	0.226213	0.009213	0.123204	0.004204	0.092441	0.004559
135	0.286934	0.001066	0.187051	0.005051	0.225718	0.008718	0.122921	0.003921	0.092361	0.004639
136	0.285492	0.002508	0.186542	0.004542	0.225226	0.008226	0.122184	0.003184	0.09311	0.00389
137	0.285072	0.002928	0.186557	0.004557	0.224737	0.007737	0.12312	0.00412	0.094166	0.002834
138	0.285176	0.002824	0.186278	0.004278	0.22425	0.00725	0.122672	0.003672	0.093062	0.003938
139	0.285891	0.002109	0.18666	0.00466	0.223767	0.006767	0.123354	0.004354	0.093152	0.003848
140	0.286393	0.001607	0.186684	0.004684	0.223286	0.006286	0.122813	0.003813	0.094326	0.002674
141	0.287779	0.000221	0.186411	0.004411	0.222807	0.005807	0.125883	0.006883	0.09464	0.00236
142	0.290091	0.002091	0.186124	0.004124	0.222331	0.005331	0.12314	0.00414	0.094658	0.002342
143	0.292504	0.004504	0.186198	0.004198	0.221859	0.004859	0.123938	0.004938	0.094291	0.002709
144	0.293975	0.005975	0.186175	0.004175	0.221389	0.004389	0.121477	0.002477	0.094274	0.002726
145	0.289993	0.001993	0.186029	0.004029	0.220922	0.003922	0.121206	0.002206	0.094648	0.002352
146	0.287793	0.000207	0.184563	0.002563	0.220458	0.003458	0.121816	0.002816	0.094804	0.002196
147	0.286978	0.001022	0.184301	0.002301	0.219996	0.002996	0.122098	0.003098	0.094505	0.002495
148	0.287416	0.000584	0.184536	0.002536	0.219538	0.002538	0.122175	0.003175	0.094365	0.002635
149	0.288607	0.000607	0.184836	0.002836	0.219083	0.002083	0.121984	0.002984	0.094822	0.002178
150	0.289298	0.001298	0.18461	0.00261	0.21863	0.00163	0.122286	0.003286	0.095131	0.001869
151	0.289628	0.001628	0.185081	0.003081	0.218181	0.001181	0.12265	0.00365	0.095047	0.001953
152	0.289432	0.001432	0.184925	0.002925	0.217734	0.000734	0.122484	0.003484	0.095398	0.001602
153	0.288928	0.000928	0.184772	0.002772	0.21729	0.00029	0.122891	0.003891	0.09544	0.00156
154	0.288642	0.000642	0.184646	0.002646	0.21685	0.00015	0.122886	0.003886	0.095968	0.001032
155	0.287479	0.000521	0.184771	0.002771	0.216412	0.000588	0.121789	0.002789	0.095734	0.001266
156	0.287825	0.000175	0.185123	0.003123	0.215978	0.001022	0.119903	0.000903	0.096621	0.000379
157	0.287403	0.000597	0.185311	0.003311	0.215546	0.001454	0.118583	0.000417	0.097128	0.000128
158	0.289779	0.001779	0.185638	0.003638	0.215118	0.001882	0.119291	0.000291	0.096995	5e-06
159	0.292656	0.004656	0.184845	0.002845	0.214693	0.002307	0.120592	0.001592	0.09694	6e-05
160	0.294598	0.006598	0.184735	0.002735	0.214271	0.002729	0.121136	0.002136	0.094634	0.002366
161	0.295402	0.007402	0.184491	0.002491	0.213852	0.003148	0.121319	0.002319	0.094085	0.002915
162	0.294832	0.006832	0.184498	0.002498	0.213436	0.003564	0.121291	0.002291	0.094199	0.002801
163	0.293871	0.005871	0.185134	0.003134	0.213024	0.003976	0.121026	0.002026	0.094854	0.002146
164	0.293095	0.005095	0.18451	0.00251	0.212614	0.004386	0.121052	0.002052	0.094524	0.002476
165	0.293103	0.005103	0.184984	0.002984	0.212208	0.004792	0.121044	0.002044	0.093632	0.003368
166	0.292548	0.004548	0.185299	0.003299	0.211806	0.005194	0.121243	0.002243	0.093524	0.003476
167	0.292781	0.004781	0.184301	0.002301	0.211406	0.005594	0.121422	0.002422	0.093657	0.003343
168	0.292731	0.004731	0.183922	0.001922	0.211009	0.005991	0.121111	0.002111	0.094385	0.002615
169	0.292422	0.004422	0.184235	0.002235	0.210616	0.006384	0.121422	0.002422	0.094977	0.002023
170	0.292244	0.004244	0.184142	0.002142	0.210226	0.006774	0.121559	0.002559	0.094595	0.002405
171	0.291519	0.003519	0.183871	0.001871	0.20984	0.00716	0.121711	0.002711	0.094448	0.002552
172	0.29204	0.00404	0.183993	0.001993	0.228945	0.011945	0.122205	0.003205	0.095266	0.001734
173	0.29263	0.00463	0.184652	0.002652	0.225418	0.008418	0.122293	0.003293	0.095411	0.001589
174	0.293579	0.005579	0.184827	0.002827	0.218261	0.001261	0.122489	0.003489	0.094677	0.002323
175	0.293589	0.005589	0.184839	0.002839	0.217061	6.1e-05	0.122551	0.003551	0.0948	0.0022
176	0.29394	0.00594	0.184684	0.002684	0.217262	0.000262	0.122861	0.003861	0.094865	0.002135
177	0.296476	0.008476	0.184874	0.002874	0.21885	0.00185	0.123047	0.004047	0.094491	0.002509
178	0.295463	0.007463	0.185222	0.003222	0.219653	0.002653	0.123389	0.004389	0.094813	0.002187
179	0.292863	0.004863	0.185803	0.003803	0.220612	0.003612	0.123739	0.004739	0.094396	0.002604
180	0.290318	0.002318	0.186134	0.004134	0.221398	0.004398	0.123608	0.004608	0.094534	0.002466
181	0.28853	0.00053	0.186313	0.004313	0.220473	0.003473	0.123395	0.004395	0.094292	0.002708
182	0.287309	0.000691	0.186225	0.004225	0.220303	0.003303	0.123488	0.004488	0.093968	0.003032
183	0.285976	0.002024	0.18614	0.00414	0.219819	0.002819	0.12321	0.00421	0.093686	0.003314
184	0.286718	0.001282	0.186057	0.004057	0.219439	0.002439	0.123198	0.004198	0.09357	0.00343
185	0.288253	0.000253	0.185976	0.003976	0.219803	0.002803	0.122685	0.003685	0.093382	0.003618
186	0.28876	0.00076	0.185897	0.003897	0.220567	0.003567	0.123163	0.004163	0.092617	0.004383
187	0.289457	0.001457	0.185818	0.003818	0.220008	0.003008	0.12402	0.00502	0.091163	0.005837
188	0.289727	0.001727	0.185744	0.003744	0.219652	0.002652	0.123632	0.004632	0.089533	0.007467
189	0.290144	0.002144	0.185671	0.003671	0.218652	0.001652	0.122793	0.003793	0.087794	0.009206
190	0.289815	0.001815	0.185601	0.003601	0.21831	0.00131	0.122844	0.003844	0.086068	0.010932
191	0.289298	0.001298	0.185531	0.003531	0.219114	0.002114	0.123023	0.004023	0.084205	0.012795
192	0.288769	0.000769	0.185465	0.003465	0.222452	0.005452	0.123107	0.004107	0.082406	0.014594
193	0.289949	0.001949	0.185401	0.003401	0.222473	0.005473	0.12387	0.00487	0.0815	0.0155
194	0.290031	0.002031	0.185339	0.003339	0.222181	0.005181	0.123486	0.004486	0.080947	0.016053
195	0.289566	0.001566	0.185279	0.003279	0.222379	0.005379	0.123631	0.004631	0.079752	0.017248
196	0.28881	0.00081	0.18522	0.00322	0.221906	0.004906	0.123082	0.004082	0.079081	0.017919
197	0.288838	0.000838	0.185165	0.003165	0.221734	0.004734	0.12307	0.00407	0.078512	0.018488
198	0.288665	0.000665	0.18511	0.00311	0.2224	0.0054	0.123751	0.004751	0.07831	0.01869
199	0.288429	0.000429	0.185059	0.003059	0.223078	0.006078	0.123671	0.004671	0.076103	0.020897
200	0.288425	0.000425	0.185009	0.003009	0.223044	0.006044	0.122568	0.003568	0.083832	0.013168
201	0.288039	3.9e-05	0.184962	0.002962	0.222904	0.005904	0.12219	0.00319	0.087185	0.009815
202	0.288107	0.000107	0.184916	0.002916	0.222751	0.005751	0.121616	0.002616	0.090769	0.006231
203	0.289232	0.001232	0.184874	0.002874	0.22304	0.00604	0.121578	0.002578	0.094559	0.002441
204	0.289864	0.001864	0.184833	0.002833	0.224672	0.007672	0.12091	0.00191	0.098529	0.001529
205	0.29101	0.00301	0.184794	0.002794	0.225506	0.008506	0.121064	0.002064	0.10266	0.00566
206	0.289232	0.001232	0.184759	0.002759	0.219196	0.002196	0.120662	0.001662	0.100023	0.003023
207	0.28728	0.00072	0.184724	0.002724	0.206478	0.010522	0.117129	0.001871	0.098312	0.001312
208	0.288213	0.000213	0.18469	0.00269	0.197703	0.019297	0.113054	0.005946	0.097354	0.000354
209	0.289513	0.001513	0.184659	0.002659	0.198385	0.018615	0.108205	0.010795	0.097093	9.3e-05
210	0.292998	0.004998	0.184633	0.002633	0.20547	0.01153	0.104793	0.014207	0.096067	0.000933
211	0.293756	0.005756	0.184607	0.002607	0.213732	0.003268	0.108368	0.010632	0.09554	0.00146
212	0.291812	0.003812	0.184582	0.002582	0.214087	0.002913	0.108182	0.010818	0.094886	0.002114
213	0.289631	0.001631	0.184562	0.002562	0.220372	0.003372	0.110239	0.008761	0.093238	0.003762
214	0.287785	0.000215	0.183759	0.001759	0.225576	0.008576	0.112897	0.006103	0.09152	0.00548
215	0.286243	0.001757	0.183649	0.001649	0.233505	0.016505	0.11844	0.00056	0.091598	0.005402
216	0.28484	0.00316	0.183968	0.001968	0.236962	0.019962	0.122258	0.003258	0.091247	0.005753
217	0.284292	0.003708	0.184134	0.002134	0.238237	0.021237	0.124564	0.005564	0.091316	0.005684
218	0.283785	0.004215	0.183935	0.001935	0.236831	0.019831	0.125458	0.006458	0.093758	0.003242
219	0.283673	0.004327	0.185025	0.003025	0.233029	0.016029	0.124946	0.005946	0.097451	0.000451
220	0.283262	0.004738	0.185379	0.003379	0.22913	0.01213	0.123869	0.004869	0.087412	0.009588
221	0.28246	0.00554	0.185374	0.003374	0.225971	0.008971	0.121272	0.002272	0.09153	0.00547
222	0.281003	0.006997	0.185394	0.003394	0.227301	0.010301	0.120742	0.001742	0.091885	0.005115
223	0.282019	0.005981	0.185795	0.003795	0.228271	0.011271	0.120613	0.001613	0.092057	0.004943
224	0.283427	0.004573	0.185945	0.003945	0.231097	0.014097	0.12294	0.00394	0.091459	0.005541
225	0.28486	0.00314	0.186045	0.004045	0.229612	0.012612	0.121889	0.002889	0.092474	0.004526
226	0.28491	0.00309	0.18454	0.00254	0.230139	0.013139	0.124995	0.005995	0.092493	0.004507
227	0.283609	0.004391	0.184115	0.002115	0.222391	0.005391	0.12011	0.00111	0.093303	0.003697
228	0.283493	0.004507	0.184124	0.002124	0.224061	0.007061	0.123942	0.004942	0.094568	0.002432
229	0.283821	0.004179	0.184003	0.002003	0.222455	0.005455	0.1244	0.0054	0.095164	0.001836
230	0.284363	0.003637	0.183615	0.001615	0.220208	0.003208	0.123506	0.004506	0.095918	0.001082
231	0.284637	0.003363	0.184275	0.002275	0.217781	0.000781	0.122089	0.003089	0.096213	0.000787
232	0.284437	0.003563	0.185589	0.003589	0.215597	0.001403	0.120872	0.001872	0.096774	0.000226
233	0.284513	0.003487	0.187645	0.005645	0.212818	0.004182	0.119385	0.000385	0.097099	9.9e-05
234	0.284496	0.003504	0.188915	0.006915	0.210006	0.006994	0.118094	0.000906	0.097316	0.000316
235	0.284629	0.003371	0.193217	0.011217	0.207638	0.009362	0.116774	0.002226	0.097227	0.000227
236	0.284882	0.003118	0.191678	0.009678	0.203954	0.013046	0.115189	0.003811	0.096904	9.6e-05
237	0.285391	0.002609	0.189635	0.007635	0.206404	0.010596	0.114574	0.004426	0.096735	0.000265
238	0.285616	0.002384	0.187576	0.005576	0.208315	0.008685	0.113703	0.005297	0.096618	0.000382
239	0.285645	0.002355	0.185536	0.003536	0.209341	0.007659	0.113527	0.005473	0.096369	0.000631
240	0.285926	0.002074	0.182825	0.000825	0.209641	0.007359	0.113896	0.005104	0.096162	0.000838
241	0.28616	0.00184	0.180738	0.001262	0.209486	0.007514	0.114276	0.004724	0.096213	0.000787
242	0.285641	0.002359	0.179093	0.002907	0.20937	0.00763	0.114771	0.004229	0.096108	0.000892
243	0.285397	0.002603	0.177617	0.004383	0.208709	0.008291	0.114447	0.004553	0.095964	0.001036
244	0.286711	0.001289	0.175678	0.006322	0.208119	0.008881	0.113576	0.005424	0.095453	0.001547
245	0.285865	0.002135	0.173276	0.008724	0.207527	0.009473	0.112297	0.006703	0.094999	0.002001
246	0.285957	0.002043	0.170955	0.011045	0.207067	0.009933	0.111062	0.007938	0.093914	0.003086
247	0.286541	0.001459	0.167872	0.014128	0.206134	0.010866	0.109457	0.009543	0.092438	0.004562
248	0.287183	0.000817	0.166311	0.015689	0.20488	0.01212	0.107453	0.011547	0.091469	0.005531
249	0.288228	0.000228	0.166315	0.015685	0.203432	0.013568	0.1049	0.0141	0.090948	0.006052
250	0.289101	0.001101	NaN	NaN	0.20233	0.01467	0.102817	0.016183	0.090922	0.006078
251	0.289572	0.001572	NaN	NaN	0.20137	0.01563	0.101358	0.017642	0.091596	0.005404
252	0.286914	0.001086	NaN	NaN	0.200183	0.016817	0.100663	0.018337	0.092558	0.004442
253	0.285301	0.002699	NaN	NaN	0.197665	0.019335	0.099932	0.019068	0.093469	0.003531
254	0.28476	0.00324	NaN	NaN	0.195772	0.021228	0.099608	0.019392	0.094865	0.002135
255	0.284786	0.003214	NaN	NaN	0.193861	0.023139	0.099389	0.019611	0.096382	0.000618
256	0.286389	0.001611	NaN	NaN	0.19196	0.02504	0.09917	0.01983	0.097837	0.000837
257	0.288346	0.000346	NaN	NaN	0.189764	0.027236	NaN	NaN	0.098751	0.001751
258	0.288536	0.000536	NaN	NaN	0.18797	0.02903	NaN	NaN	NaN	NaN
259	NaN	NaN	NaN	NaN	0.186436	0.030564	NaN	NaN	NaN	NaN
260	NaN	NaN	NaN	NaN	0.183934	0.033066	NaN	NaN	NaN	NaN
261	NaN	NaN	NaN	NaN	0.186008	0.030992	NaN	NaN	NaN	NaN
262	NaN	NaN	NaN	NaN	0.18577	0.03123	NaN	NaN	NaN	NaN
263	NaN	NaN	NaN	NaN	0.184059	0.032941	NaN	NaN	NaN	NaN
264	NaN	NaN	NaN	NaN	0.184324	0.032676	NaN	NaN	NaN	NaN
265	NaN	NaN	NaN	NaN	0.182482	0.034518	NaN	NaN	NaN	NaN
266	NaN	NaN	NaN	NaN	0.18114	0.03586	NaN	NaN	NaN	NaN
267	NaN	NaN	NaN	NaN	0.181611	0.035389	NaN	NaN	NaN	NaN
268	NaN	NaN	NaN	NaN	0.179776	0.037224	NaN	NaN	NaN	NaN
269	NaN	NaN	NaN	NaN	0.175889	0.041111	NaN	NaN	NaN	NaN
270	NaN	NaN	NaN	NaN	0.176651	0.040349	NaN	NaN	NaN	NaN
271	NaN	NaN	NaN	NaN	0.177414	0.039586	NaN	NaN	NaN	NaN
272	NaN	NaN	NaN	NaN	0.178182	0.038818	NaN	NaN	NaN	NaN
273	NaN	NaN	NaN	NaN	0.178948	0.038052	NaN	NaN	NaN	NaN
274	NaN	NaN	NaN	NaN	0.179717	0.037283	NaN	NaN	NaN	NaN
275	NaN	NaN	NaN	NaN	0.180486	0.036514	NaN	NaN	NaN	NaN
276	NaN	NaN	0.010208	0.171792	0.181256	0.035744	NaN	NaN	NaN	NaN
277	NaN	NaN	0.016557	0.165443	0.182028	0.034972	NaN	NaN	NaN	NaN
278	NaN	NaN	0.023305	0.158695	0.182802	0.034198	NaN	NaN	0.093317	0.003683
279	NaN	NaN	0.027868	0.154132	0.183576	0.033424	NaN	NaN	0.093448	0.003552
280	NaN	NaN	0.035096	0.146904	0.184351	0.032649	NaN	NaN	0.093507	0.003493
281	NaN	NaN	0.041885	0.140115	0.185128	0.031872	NaN	NaN	0.089054	0.007946
282	NaN	NaN	NaN	NaN	0.185906	0.031094	NaN	NaN	0.093368	0.003632
283	NaN	NaN	NaN	NaN	0.186685	0.030315	NaN	NaN	0.094924	0.002076
284	NaN	NaN	NaN	NaN	0.187466	0.029534	NaN	NaN	0.094741	0.002259
285	NaN	NaN	0.066744	0.115256	0.188248	0.028752	NaN	NaN	0.093951	0.003049
286	NaN	NaN	0.071381	0.110619	0.189031	0.027969	NaN	NaN	0.093242	0.003758
287	NaN	NaN	0.073978	0.108022	0.189814	0.027186	NaN	NaN	0.092846	0.004154
288	NaN	NaN	0.074144	0.107856	0.190599	0.026401	NaN	NaN	0.092756	0.004244
289	NaN	NaN	0.075966	0.106034	0.191385	0.025615	NaN	NaN	0.09262	0.00438
290	NaN	NaN	0.076937	0.105063	0.192172	0.024828	NaN	NaN	0.092431	0.004569
291	NaN	NaN	0.079639	0.102361	0.192961	0.024039	NaN	NaN	0.092111	0.004889
292	NaN	NaN	0.082411	0.099589	0.19375	0.02325	NaN	NaN	0.091936	0.005064
293	NaN	NaN	0.083846	0.098154	0.194541	0.022459	NaN	NaN	0.092018	0.004982
294	NaN	NaN	0.08505	0.09695	0.195332	0.021668	0.126754	0.007754	0.09252	0.00448
295	NaN	NaN	0.088526	0.093474	0.196125	0.020875	0.128634	0.009634	0.093183	0.003817
296	NaN	NaN	0.089493	0.092507	0.196918	0.020082	0.126582	0.007582	0.093841	0.003159
297	NaN	NaN	0.09908	0.08292	0.197713	0.019287	0.127221	0.008221	0.09454	0.00246
298	NaN	NaN	0.098457	0.083543	0.198509	0.018491	0.127693	0.008693	0.095274	0.001726
299	NaN	NaN	0.103545	0.078455	0.199304	0.017696	0.126495	0.007495	0.095941	0.001059
300	NaN	NaN	0.10646	0.07554	0.200101	0.016899	0.125689	0.006689	0.096555	0.000445
301	NaN	NaN	0.107341	0.074659	0.2009	0.0161	0.122209	0.003209	0.096933	6.7e-05
302	NaN	NaN	0.110123	0.071877	0.201699	0.015301	0.120579	0.001579	0.096332	0.000668
303	NaN	NaN	0.113192	0.068808	0.2025	0.0145	0.120582	0.001582	0.095987	0.001013
304	NaN	NaN	0.11662	0.06538	0.203301	0.013699	0.121059	0.002059	0.095791	0.001209
305	NaN	NaN	0.120847	0.061153	0.204102	0.012898	0.120979	0.001979	0.095723	0.001277
306	NaN	NaN	0.124977	0.057023	0.204906	0.012094	0.120944	0.001944	0.095661	0.001339
307	NaN	NaN	0.128452	0.053548	0.205709	0.011291	0.120734	0.001734	0.110003	0.013003
308	NaN	NaN	0.131257	0.050743	0.206514	0.010486	0.121045	0.002045	0.139532	0.042532
309	NaN	NaN	0.138874	0.043126	0.20732	0.00968	0.120969	0.001969	0.158336	0.061336
310	NaN	NaN	0.140783	0.041217	0.208125	0.008875	0.120846	0.001846	0.157422	0.060422
311	NaN	NaN	0.14152	0.04048	0.208933	0.008067	0.121445	0.002445	0.13793	0.04093
312	NaN	NaN	0.149942	0.032058	0.209742	0.007258	0.121183	0.002183	0.108799	0.011799
313	NaN	NaN	0.155293	0.026707	0.21055	0.00645	0.121028	0.002028	0.093118	0.003882
314	0.299481	0.011481	0.159479	0.022521	0.21136	0.00564	0.120367	0.001367	0.09206	0.00494
315	0.288255	0.000255	0.163673	0.018327	0.212171	0.004829	0.120012	0.001012	0.092293	0.004707
316	0.288061	6.1e-05	0.167652	0.014348	0.212981	0.004019	0.120106	0.001106	0.091876	0.005124
317	0.290197	0.002197	0.175104	0.006896	0.213794	0.003206	0.120679	0.001679	0.092299	0.004701
318	0.28805	5e-05	0.181301	0.000699	0.214606	0.002394	0.120721	0.001721	0.092358	0.004642
319	0.292393	0.004393	0.182283	0.000283	0.21542	0.00158	0.120795	0.001795	0.093241	0.003759
320	0.292067	0.004067	0.182793	0.000793	0.216234	0.000766	0.120863	0.001863	0.093739	0.003261
321	0.28997	0.00197	0.18316	0.00116	0.21705	5e-05	0.121126	0.002126	0.093336	0.003664
322	0.287706	0.000294	0.185001	0.003001	0.217866	0.000866	0.122411	0.003411	0.093382	0.003618
323	0.287387	0.000613	0.187053	0.005053	0.218682	0.001682	0.123701	0.004701	0.094624	0.002376
324	0.288517	0.000517	0.187495	0.005495	0.2195	0.0025	0.123464	0.004464	0.095355	0.001645
325	0.289099	0.001099	0.186928	0.004928	0.220319	0.003319	0.121989	0.002989	0.095493	0.001507
326	0.287802	0.000198	0.186898	0.004898	0.221137	0.004137	0.12111	0.00211	0.095484	0.001516
327	0.287837	0.000163	0.186876	0.004876	0.221955	0.004955	0.121055	0.002055	0.094909	0.002091
328	0.288162	0.000162	0.186854	0.004854	0.222776	0.005776	0.121078	0.002078	0.09438	0.00262
329	0.288058	5.8e-05	0.186123	0.004123	0.223597	0.006597	0.121349	0.002349	0.095615	0.001385
330	0.288398	0.000398	0.186309	0.004309	0.22442	0.00742	0.121515	0.002515	0.095693	0.001307
331	0.288449	0.000449	0.18664	0.00464	0.22524	0.00824	0.121348	0.002348	0.095319	0.001681
332	0.288408	0.000408	0.188151	0.006151	0.226065	0.009065	0.121259	0.002259	0.094944	0.002056
333	0.287924	7.6e-05	0.186123	0.004123	0.226887	0.009887	0.121401	0.002401	0.0944	0.0026
334	0.287856	0.000144	0.187643	0.005643	0.227711	0.010711	0.121872	0.002872	0.093603	0.003397
335	0.288413	0.000413	0.187567	0.005567	0.228538	0.011538	0.121824	0.002824	0.094133	0.002867
336	0.288311	0.000311	0.187182	0.005182	0.214238	0.002762	0.122062	0.003062	0.094627	0.002373
337	0.287859	0.000141	0.186723	0.004723	0.226125	0.009125	0.121943	0.002943	0.095001	0.001999
338	0.284795	0.003205	0.18603	0.00403	0.22013	0.00313	0.121941	0.002941	0.094705	0.002295
339	0.28235	0.00565	0.185066	0.003066	0.215454	0.001546	0.12207	0.00307	0.094009	0.002991
340	0.282597	0.005403	0.185324	0.003324	0.217218	0.000218	0.122289	0.003289	0.094193	0.002807
341	0.284159	0.003841	0.185983	0.003983	0.217022	2.2e-05	0.12241	0.00341	0.094294	0.002706
342	0.285504	0.002496	0.18625	0.00425	0.216445	0.000555	0.122749	0.003749	0.094078	0.002922
343	0.285075	0.002925	0.18673	0.00473	0.218983	0.001983	0.123083	0.004083	0.093895	0.003105
344	0.284821	0.003179	0.187103	0.005103	0.218969	0.001969	0.123156	0.004156	0.093234	0.003766
345	0.284906	0.003094	0.186812	0.004812	0.220045	0.003045	0.122936	0.003936	0.09294	0.00406
346	0.284063	0.003937	0.18586	0.00386	0.2189	0.0019	0.122603	0.003603	0.092949	0.004051
347	0.285057	0.002943	0.186064	0.004064	0.21829	0.00129	0.12248	0.00348	0.093143	0.003857
348	0.284452	0.003548	0.186628	0.004628	0.217075	7.5e-05	0.122529	0.003529	0.093067	0.003933
349	0.284304	0.003696	0.187202	0.005202	0.216283	0.000717	0.123097	0.004097	0.093473	0.003527
350	0.284487	0.003513	0.18777	0.00577	0.216953	4.7e-05	0.123182	0.004182	0.093839	0.003161
351	0.284576	0.003424	0.187998	0.005998	0.217016	1.6e-05	0.122971	0.003971	0.094428	0.002572
352	0.284437	0.003563	0.188135	0.006135	0.21699	1e-05	0.12279	0.00379	0.094836	0.002164
353	0.283293	0.004707	0.187394	0.005394	0.21752	0.00052	0.122673	0.003673	0.094998	0.002002
354	0.283234	0.004766	0.187506	0.005506	0.216816	0.000184	0.122387	0.003387	0.095079	0.001921
355	0.283181	0.004819	0.187527	0.005527	0.216714	0.000286	0.122336	0.003336	0.09485	0.00215
356	0.283395	0.004605	0.187544	0.005544	0.217005	5e-06	0.122188	0.003188	0.09484	0.00216
357	0.284483	0.003517	0.187441	0.005441	0.216716	0.000284	0.122207	0.003207	0.095259	0.001741
358	0.284978	0.003022	0.187991	0.005991	0.217868	0.000868	0.121859	0.002859	0.095505	0.001495
359	0.284861	0.003139	0.187905	0.005905	0.219273	0.002273	0.121886	0.002886	0.095302	0.001698
360	0.2848	0.0032	0.188064	0.006064	0.218178	0.001178	0.121982	0.002982	0.095999	0.001001
361	0.285103	0.002897	0.187559	0.005559	0.218546	0.001546	0.12196	0.00296	0.096361	0.000639
362	0.286095	0.001905	0.187956	0.005956	0.218327	0.001327	0.122148	0.003148	0.095822	0.001178
363	0.286862	0.001138	0.187606	0.005606	0.219066	0.002066	0.121792	0.002792	0.095097	0.001903
364	0.286726	0.001274	0.187939	0.005939	0.220457	0.003457	0.122236	0.003236	0.09535	0.00165
365	0.28568	0.00232	0.186437	0.004437	0.220424	0.003424	0.122154	0.003154	0.095013	0.001987
366	0.285283	0.002717	0.187209	0.005209	0.217795	0.000795	0.122625	0.003625	0.093802	0.003198
367	0.285079	0.002921	0.186796	0.004796	0.21702	2e-05	0.122728	0.003728	0.093777	0.003223
368	0.28508	0.00292	0.188119	0.006119	0.217262	0.000262	0.122823	0.003823	0.092644	0.004356
369	0.285749	0.002251	0.187637	0.005637	0.217703	0.000703	0.1233	0.0043	0.092248	0.004752
370	0.286242	0.001758	0.187842	0.005842	0.218339	0.001339	0.123466	0.004466	0.091708	0.005292
371	0.2857	0.0023	0.187979	0.005979	0.215242	0.001758	0.123574	0.004574	0.091091	0.005909
372	0.285289	0.002711	0.188269	0.006269	0.213766	0.003234	0.123691	0.004691	0.091335	0.005665
373	0.285451	0.002549	0.188359	0.006359	0.212968	0.004032	0.12351	0.00451	0.09166	0.00534
374	0.285882	0.002118	0.187346	0.005346	0.213659	0.003341	0.123364	0.004364	0.092231	0.004769
375	0.286192	0.001808	0.187159	0.005159	0.214384	0.002616	0.123196	0.004196	0.093392	0.003608
376	0.28654	0.00146	0.188199	0.006199	0.216152	0.000848	0.123393	0.004393	0.093856	0.003144
377	0.286038	0.001962	0.187691	0.005691	0.219277	0.002277	0.123444	0.004444	0.094373	0.002627
378	0.285769	0.002231	0.187779	0.005779	0.219176	0.002176	0.123105	0.004105	0.094883	0.002117
379	0.285673	0.002327	0.188247	0.006247	0.214029	0.002971	0.12342	0.00442	0.095294	0.001706
380	0.286249	0.001751	0.188472	0.006472	0.214033	0.002967	0.123176	0.004176	0.09563	0.00137
381	0.285517	0.002483	0.188455	0.006455	0.214564	0.002436	0.123008	0.004008	0.095842	0.001158
382	0.284614	0.003386	0.189172	0.007172	0.21394	0.00306	0.122984	0.003984	0.095447	0.001553
383	0.284442	0.003558	0.18931	0.00731	0.215114	0.001886	0.123094	0.004094	0.094936	0.002064
384	0.285527	0.002473	0.189204	0.007204	0.215422	0.001578	0.123228	0.004228	0.094884	0.002116
385	0.285834	0.002166	0.188935	0.006935	0.215597	0.001403	0.12333	0.00433	0.095217	0.001783
386	0.284711	0.003289	0.188746	0.006746	0.215106	0.001894	0.123378	0.004378	0.095398	0.001602
387	0.284756	0.003244	0.18906	0.00706	0.215542	0.001458	0.123509	0.004509	0.094668	0.002332
388	0.285125	0.002875	0.189312	0.007312	0.215563	0.001437	0.123332	0.004332	0.094889	0.002111
389	0.28405	0.00395	0.189214	0.007214	0.215913	0.001087	0.123549	0.004549	0.094511	0.002489
390	0.286545	0.001455	0.189098	0.007098	0.215674	0.001326	0.123638	0.004638	0.093815	0.003185
391	0.287975	2.5e-05	0.189405	0.007405	0.215873	0.001127	0.123926	0.004926	0.092861	0.004139
392	0.288703	0.000703	0.189193	0.007193	0.214827	0.002173	0.124435	0.005435	0.091608	0.005392
393	0.288424	0.000424	0.189182	0.007182	0.214597	0.002403	0.124677	0.005677	0.090239	0.006761
394	0.287605	0.000395	0.189157	0.007157	0.214261	0.002739	0.124839	0.005839	0.089164	0.007836
395	0.287765	0.000235	0.189027	0.007027	0.215488	0.001512	0.125087	0.006087	0.089851	0.007149
396	0.288203	0.000203	0.189032	0.007032	0.214288	0.002712	0.125598	0.006598	0.091237	0.005763
397	0.288172	0.000172	0.18935	0.00735	0.215562	0.001438	0.12636	0.00736	0.092924	0.004076
398	0.287582	0.000418	0.189078	0.007078	0.213354	0.003646	0.126201	0.007201	0.093606	0.003394
399	0.286328	0.001672	0.189315	0.007315	0.212538	0.004462	0.126292	0.007292	0.093938	0.003062
400	0.286747	0.001253	0.189305	0.007305	0.213061	0.003939	0.126227	0.007227	0.094767	0.002233
401	0.284409	0.003591	0.189325	0.007325	0.213836	0.003164	0.126176	0.007176	0.09497	0.00203
402	0.287957	4.3e-05	0.189425	0.007425	0.214925	0.002075	0.124939	0.005939	0.095262	0.001738
403	0.287747	0.000253	0.189436	0.007436	0.215524	0.001476	0.123978	0.004978	0.095551	0.001449
404	0.288276	0.000276	0.189756	0.007756	0.215933	0.001067	0.123552	0.004552	0.096155	0.000845
405	0.287031	0.000969	0.189536	0.007536	0.216372	0.000628	0.124007	0.005007	0.096018	0.000982
406	0.287755	0.000245	0.189616	0.007616	0.218007	0.001007	0.124689	0.005689	0.095783	0.001217
407	0.284065	0.003935	0.189883	0.007883	0.218719	0.001719	0.125384	0.006384	0.095813	0.001187
408	0.286892	0.001108	0.189929	0.007929	0.218514	0.001514	0.12598	0.00698	0.095498	0.001502
409	0.2876	0.0004	0.189548	0.007548	0.218488	0.001488	0.125403	0.006403	0.095039	0.001961
410	0.291296	0.003296	0.188943	0.006943	0.219161	0.002161	0.125072	0.006072	0.094584	0.002416
411	0.298035	0.010035	0.18819	0.00619	0.220354	0.003354	0.125846	0.006846	0.094316	0.002684
412	0.299931	0.011931	0.188011	0.006011	0.220885	0.003885	0.125208	0.006208	0.094179	0.002821
413	0.2923	0.0043	0.187304	0.005304	0.221995	0.004995	0.12424	0.00524	0.094014	0.002986
414	0.293339	0.005339	0.189786	0.007786	0.222393	0.005393	0.124239	0.005239	0.094067	0.002933
415	0.294349	0.006349	0.190409	0.008409	0.222245	0.005245	0.124766	0.005766	0.094179	0.002821
416	0.295162	0.007162	0.189898	0.007898	0.222153	0.005153	0.124738	0.005738	0.094457	0.002543
417	0.294059	0.006059	0.189212	0.007212	0.221908	0.004908	0.12474	0.00574	0.09472	0.00228
418	0.294279	0.006279	0.188657	0.006657	0.220892	0.003892	0.123281	0.004281	0.094501	0.002499
419	0.290199	0.002199	0.188805	0.006805	0.221293	0.004293	0.123383	0.004383	0.094356	0.002644
420	0.290139	0.002139	0.188781	0.006781	0.224395	0.007395	0.123455	0.004455	0.095048	0.001952
421	0.290486	0.002486	0.188616	0.006616	0.224201	0.007201	0.123617	0.004617	0.095526	0.001474
422	0.290929	0.002929	0.189059	0.007059	0.224663	0.007663	0.124745	0.005745	0.095821	0.001179
423	0.290596	0.002596	0.188702	0.006702	0.22305	0.00605	0.12415	0.00515	0.09597	0.00103
424	0.290415	0.002415	0.188223	0.006223	0.221612	0.004612	0.122947	0.003947	0.095273	0.001727
425	0.290715	0.002715	0.188294	0.006294	0.221676	0.004676	0.121899	0.002899	0.094743	0.002257
426	0.291019	0.003019	0.188189	0.006189	0.221409	0.004409	0.121822	0.002822	0.094502	0.002498
427	0.29144	0.00344	0.187578	0.005578	0.221176	0.004176	0.123163	0.004163	0.094207	0.002793
428	0.292041	0.004041	0.187145	0.005145	0.2208	0.0038	0.124999	0.005999	0.094168	0.002832
429	0.292339	0.004339	0.187531	0.005531	0.220023	0.003023	0.125031	0.006031	0.093931	0.003069
430	0.292184	0.004184	0.187355	0.005355	0.219197	0.002197	0.124552	0.005552	0.094206	0.002794
431	0.293784	0.005784	0.187543	0.005543	0.219321	0.002321	0.124206	0.005206	0.094459	0.002541
432	0.293738	0.005738	0.187337	0.005337	0.218337	0.001337	0.123556	0.004556	0.095687	0.001313
433	0.293167	0.005167	0.187332	0.005332	0.218329	0.001329	0.124368	0.005368	0.09605	0.00095
434	0.292848	0.004848	0.187225	0.005225	0.217923	0.000923	0.123924	0.004924	0.096551	0.000449
435	0.292845	0.004845	0.186817	0.004817	0.217718	0.000718	0.123794	0.004794	0.096841	0.000159
436	0.291977	0.003977	0.186765	0.004765	0.217334	0.000334	0.124056	0.005056	0.097462	0.000462
437	0.291206	0.003206	0.186835	0.004835	0.21855	0.00155	0.122936	0.003936	0.098385	0.001385
438	0.29068	0.00268	0.186781	0.004781	0.219029	0.002029	0.123564	0.004564	0.098463	0.001463
439	0.291264	0.003264	0.186882	0.004882	0.220931	0.003931	0.124074	0.005074	0.09873	0.00173
440	0.292625	0.004625	0.186843	0.004843	0.224616	0.007616	0.122684	0.003684	0.098049	0.001049
441	0.293219	0.005219	0.187051	0.005051	0.225884	0.008884	0.120834	0.001834	0.097793	0.000793
442	0.294284	0.006284	0.187091	0.005091	0.226891	0.009891	0.120622	0.001622	0.097072	7.2e-05
443	0.290971	0.002971	0.187509	0.005509	0.226729	0.009729	0.120395	0.001395	0.09706	6e-05
444	0.290812	0.002812	0.187768	0.005768	0.22479	0.00779	0.120191	0.001191	0.098238	0.001238
445	0.289703	0.001703	0.187769	0.005769	0.22446	0.00746	0.119646	0.000646	0.099735	0.002735
446	0.289078	0.001078	0.188261	0.006261	0.225672	0.008672	0.119148	0.000148	0.099221	0.002221
447	0.289177	0.001177	0.188291	0.006291	0.227375	0.010375	0.117246	0.001754	0.09923	0.00223
448	0.289615	0.001615	0.18873	0.00673	0.227941	0.010941	0.116724	0.002276	0.099547	0.002547
449	0.290013	0.002013	0.188669	0.006669	0.229134	0.012134	0.117234	0.001766	0.099507	0.002507
450	0.291332	0.003332	0.188672	0.006672	0.229243	0.012243	0.117414	0.001586	0.099165	0.002165
451	0.291208	0.003208	0.188764	0.006764	0.227939	0.010939	0.117881	0.001119	0.099366	0.002366
452	0.290192	0.002192	0.18841	0.00641	0.22712	0.01012	0.117921	0.001079	0.099262	0.002262
453	0.289102	0.001102	0.189893	0.007893	0.225389	0.008389	0.117246	0.001754	0.099508	0.002508
454	0.287965	3.5e-05	0.190859	0.008859	0.223074	0.006074	0.117065	0.001935	0.099738	0.002738
455	0.287757	0.000243	0.189921	0.007921	0.222098	0.005098	0.117104	0.001896	0.099794	0.002794
456	0.288894	0.000894	0.189111	0.007111	0.230753	0.013753	0.118001	0.000999	0.100202	0.003202
457	0.290546	0.002546	0.1884	0.0064	0.233346	0.016346	0.118395	0.000605	0.10034	0.00334
458	0.290843	0.002843	0.188156	0.006156	0.22985	0.01285	0.117939	0.001061	0.101172	0.004172
459	0.291765	0.003765	0.187934	0.005934	0.226386	0.009386	0.117873	0.001127	0.101835	0.004835
460	0.292775	0.004775	0.187772	0.005772	0.222964	0.005964	0.117349	0.001651	0.102264	0.005264
Reference Value [m]	0.288		0.182		0.217		0.119		0.097
Mean [m]		0.00228412		0.0119675		0.00861256		0.00442664		0.00325223
SD [m]		0.0020038		0.026071		0.00905434		0.00258633		0.00545415
Maximum [m]		0.011931		0.171792		0.041111		0.01983		0.061336
